# Supplementary material for: A role for small RNA in regulating innate immunity during plant growth
Source: PLoS Pathog. 2018 Jan 2;14(1):e1006756. doi: 10.1371/journal.ppat.1006756 (PMC5766230; doi:10.1371/journal.ppat.1006756)
Supplement: S1 Table — (XLSX) [file ppat.1006756.s007.xlsx]

## Sheet: Supplemental table3 tobacco
Supplemental table 1 Annotation and Expression values of tobacco and tomato NLR gene
Table S1 (a) Annotation and Expression values of tobacco NLR genes
				Expression (TPM)
NLR mRNA ID	NLR loci	domains	class	1W-1	1W-2	3W-1	3W-2	6W-1	6W-2
NTTN90_mRNA_34378	Ntab-TN90_AYMY-SS14930 96951..106448	NB-ARC domain,TIR domain,NACHT domain,MTHTIR-like domain (DUF1863),MTHTIR-like domain (DUF1863),AAA domain,AAA ATPase domain,LRR domain	TNL	0.355	0	0	0.18	0	0
NTK326_mRNA_43111	Ntab-K326_AWOJ-SS16407 205014..214046	NB-ARC domain,TIR domain,AAA domain,NACHT domain,MTHTIR-like domain (DUF1863),MTHTIR-like domain (DUF1863),AAA ATPase domain,associated with various cellular activities (AAA),LRR domain	TNL	0.524	1.259	0.73	1.262	1.13	0.777
NTK326_mRNA_35288	Ntab-K326_AWOJ-SS148305 8059..14965	NB-ARC domain,TIR domain,AAA domain,associated with various cellular activities (AAA),AAA ATPase domain,LRR domain	TNL	0.288	0.288	0	0.317	0.109	0.361
NTTN90_mRNA_72762	Ntab-TN90_AYMY-SS235377 57695..63855	NB-ARC domain,TIR domain,AAA domain,associated with various cellular activities (AAA),associated with various cellular activities (AAA),AAA ATPase domain,Archaeal ATPase,LRR domain	TNL	0.527	0.551	0.981	1.238	0.651	0.745
NTK326_mRNA_90605	Ntab-K326_AWOJ-SS334854 1886..17706	NB-ARC domain,TIR domain,AAA domain,MTHTIR-like domain (DUF1863),MTHTIR-like domain (DUF1863),NACHT domain,AAA ATPase domain,LRR domain	TNL	1.171	1.577	1.944	1.928	1.597	1.444
NTTN90_mRNA_125457	Ntab-TN90_AYMY-SS87542 17829..25738	NB-ARC domain,TIR domain,MTHTIR-like domain (DUF1863),MTHTIR-like domain (DUF1863),AAA domain,associated with various cellular activities (AAA),LRR domain	TNL	0	0.143	0.171	0.205	0.217	0
NTBX_mRNA_79430	Ntab-BX_AWOK-SS2409 41731..47015	NB-ARC domain,TIR domain,NACHT domain,AAA domain,LRR domain	TNL	0.535	0.461	0.36	0.926	0.483	0.419
NTTN90_mRNA_93173	Ntab-TN90_AYMY-SS4805 741750..746804	NB-ARC domain,TIR domain,NACHT domain,AAA ATPase domain,AAA domain,LRR domain	TNL	0	0.029	0	0.057	0	0
NTK326_mRNA_39598	Ntab-K326_AWOJ-SS156439 8358..17485	NB-ARC domain,TIR domain,NACHT domain,AAA domain,MTHTIR-like domain (DUF1863),MTHTIR-like domain (DUF1863),AAA ATPase domain,LRR domain	TNL	0.154	0	0	0.103	0.076	0.974
NTBX_mRNA_28330	Ntab-BX_AWOK-SS135976 8335..14382	NB-ARC domain,TIR domain,AAA domain,associated with various cellular activities (AAA),AAA ATPase domain,MTHTIR-like domain (DUF1863),LRR domain	TNL	0.232	0.298	0.17	0.515	0.275	0.312
NTTN90_mRNA_93148	Ntab-TN90_AYMY-SS4805 50116..57723	NB-ARC domain,TIR domain,NACHT domain,AAA domain,LRR domain	TNL	0.416	0.684	0.789	1.631	0.239	0.197
NTTN90_mRNA_41259	Ntab-TN90_AYMY-SS15950 20290..35734	NB-ARC domain,TIR domain,LRR domain	TNL	0.811	3.678	0	0.5	2.321	1.862
NTTN90_mRNA_46475	Ntab-TN90_AYMY-SS165521 18652..40808	NB-ARC domain,TIR domain,AAA domain,LRR domain	TNL	0.578	0	0.618	0.516	0	0.405
NTTN90_mRNA_37002	Ntab-TN90_AYMY-SS15277 288206..298286	NB-ARC domain,TIR domain,associated with various cellular activities (AAA),AAA ATPase domain,Archaeal ATPase,AAA domain,NACHT domain,LRR domain	TNL	0	0	0	0.082	0.043	0.263
NTTN90_mRNA_37001	Ntab-TN90_AYMY-SS15277 284799..298274	NB-ARC domain,TIR domain,associated with various cellular activities (AAA),AAA ATPase domain,NACHT domain,Archaeal ATPase,AAA domain,LRR domain	TNL	0	0	0	0	0.033	0
NTBX_mRNA_29733	Ntab-BX_AWOK-SS137789 1028..6680	NB-ARC domain,TIR domain,NACHT domain,AAA domain,MTHTIR-like domain (DUF1863),MTHTIR-like domain (DUF1863),AAA ATPase domain,LRR domain	TNL	0.948	1.173	0	1.074	1.439	0.333
NTBX_mRNA_108292	Ntab-BX_AWOK-SS526 383792..395477	NB-ARC domain,TIR domain,MTHTIR-like domain (DUF1863),MTHTIR-like domain (DUF1863),Inhibitor of growth proteins N-terminal histone-binding,LRR domain	TNL	0	0.288	0.25	0	0.132	0
NTTN90_mRNA_21896	Ntab-TN90_AYMY-SS12841 1967..8375	NB-ARC domain,TIR domain,NACHT domain,Archaeal ATPase,AAA domain,LRR domain	TNL	0.436	0.827	0.629	1.533	2.159	2.093
NTBX_mRNA_32478	Ntab-BX_AWOK-SS1432 589692..601075	NB-ARC domain,TIR domain,NACHT domain,AAA domain,AAA ATPase domain,MTHTIR-like domain (DUF1863),MTHTIR-like domain (DUF1863),associated with various cellular activities (AAA),LRR domain	TNL	0	0.067	0	0	0	0
NTTN90_mRNA_35268	Ntab-TN90_AYMY-SS15048 270858..313346	NB-ARC domain,TIR domain,AAA domain,NACHT domain,MTHTIR-like domain (DUF1863),MTHTIR-like domain (DUF1863),associated with various cellular activities (AAA),LRR domain	TNL	0	1.606	0	0.344	0.347	0.624
NTBX_mRNA_108279	Ntab-BX_AWOK-SS526 342731..347917	NB-ARC domain,TIR domain,AAA domain,MTHTIR-like domain (DUF1863),MTHTIR-like domain (DUF1863),AAA ATPase domain,associated with various cellular activities (AAA),NACHT domain,LRR domain	TNL	0.958	0.683	2.101	3.118	1.395	1.698
NTBX_mRNA_92336	Ntab-BX_AWOK-SS3528 395900..401309	NB-ARC domain,TIR domain,NACHT domain,AAA domain,AAA ATPase domain,associated with various cellular activities (AAA),ABC transporter,LRR domain	TNL	1.17	1.019	0.78	1.607	0.198	0.494
NTK326_mRNA_16499	Ntab-K326_AWOJ-SS120862 775..4558	NB-ARC domain,TIR domain,AAA ATPase domain,NACHT domain,ABC transporter,AAA domain,LRR domain	TNL	0	0.413	0.644	0.595	0	0.077
NTTN90_mRNA_40745	Ntab-TN90_AYMY-SS15861 5848..23707	NB-ARC domain,TIR domain,LRR domain	TNL	0.355	0.589	0.224	0.336	0	0
NTTN90_mRNA_3372	Ntab-TN90_AYMY-SS1045 322743..333942	NB-ARC domain,TIR domain,AAA ATPase domain,AAA domain,LRR domain	TNL	14.929	14.408	9.423	17.383	9.828	10.189
NTBX_mRNA_101142	Ntab-BX_AWOK-SS4344 20309..36470	NB-ARC domain,TIR domain,LRR domain	TNL	0.303	2.259	0.04	0.245	1.483	1.182
NTBX_mRNA_78055	Ntab-BX_AWOK-SS229679 18871..26879	NB-ARC domain,TIR domain,MTHTIR-like domain (DUF1863),MTHTIR-like domain (DUF1863),AAA domain,LRR domain	TNL	0.272	0	0.17	0.367	0.066	0.129
NTK326_mRNA_109110	Ntab-K326_AWOJ-SS543 426574..438445	NB-ARC domain,TIR domain,AAA domain,AAA ATPase domain,MTHTIR-like domain (DUF1863),MTHTIR-like domain (DUF1863),associated with various cellular activities (AAA),Inhibitor of growth proteins N-terminal histone-binding,LRR domain	TNL	2.67	2.317	1.729	3.301	1.314	2.275
NTK326_mRNA_85438	Ntab-K326_AWOJ-SS292992 22270..30486	NB-ARC domain,TIR domain,AAA domain,MTHTIR-like domain (DUF1863),MTHTIR-like domain (DUF1863),LRR domain	TNL	0.534	0.654	0.881	1.365	0.597	0.383
NTTN90_mRNA_125459	Ntab-TN90_AYMY-SS87542 17850..25738	NB-ARC domain,TIR domain,MTHTIR-like domain (DUF1863),MTHTIR-like domain (DUF1863),AAA domain,associated with various cellular activities (AAA),LRR domain	TNL	1.338	0.323	1.556	0.434	0	0.252
NTTN90_mRNA_17802	Ntab-TN90_AYMY-SS122284 5525..15048	NB-ARC domain,TIR domain,AAA domain,associated with various cellular activities (AAA),MTHTIR-like domain (DUF1863),MTHTIR-like domain (DUF1863),LRR domain	TNL	1.895	1.274	1.002	2.377	0.976	1.161
NTK326_mRNA_28250	Ntab-K326_AWOJ-SS135724 5484..14962	NB-ARC domain,TIR domain,AAA domain,associated with various cellular activities (AAA),LRR domain	TNL	0	0	0	0	0.25	0
NTTN90_mRNA_54400	Ntab-TN90_AYMY-SS172458 20522..27435	NB-ARC domain,TIR domain,associated with various cellular activities (AAA),associated with various cellular activities (AAA),AAA domain,Archaeal ATPase,NACHT domain,MTHTIR-like domain (DUF1863),MTHTIR-like domain (DUF1863),AAA ATPase domain,LRR domain	TNL	0.649	0.741	1.109	1.197	1.052	1.03
NTTN90_mRNA_73131	Ntab-TN90_AYMY-SS2388 13495..18889	NB-ARC domain,TIR domain,NACHT domain,AAA domain,LRR domain	TNL	0.426	0.865	0.352	1.475	0.857	0.756
NTTN90_mRNA_69387	Ntab-TN90_AYMY-SS211957 367..4318	NB-ARC domain,TIR domain,AAA domain,Transcription factor MotA, activation domain,Archaeal ATPase,associated with various cellular activities (AAA),associated with various cellular activities (AAA),LRR domain	TNL	0	0.067	0	0.107	0.033	0
NTTN90_mRNA_56562	Ntab-TN90_AYMY-SS175375 3932..10511	NB-ARC domain,TIR domain,NACHT domain,AAA domain,AAA ATPase domain,MTHTIR-like domain (DUF1863),MTHTIR-like domain (DUF1863),LRR domain	TNL	0.557	0.58	1.514	2.196	0.846	0.789
NTK326_mRNA_16512	Ntab-K326_AWOJ-SS120862 5688..13920	NB-ARC domain,TIR domain,NACHT domain,AAA ATPase domain,AAA domain,associated with various cellular activities (AAA),ABC transporter,Archaeal ATPase,LRR domain	TNL	0	0.154	0	0.302	0	0
NTTN90_mRNA_46477	Ntab-TN90_AYMY-SS165521 35361..40808	NB-ARC domain,TIR domain,AAA domain,LRR domain	TNL	0	0.314	0	0	0.38	0
NTK326_mRNA_15737	Ntab-K326_AWOJ-SS1200 30427..36414	NB-ARC domain,TIR domain,NACHT domain,LRR domain	TNL	0.616	0.692	0.956	1.778	0.978	1.05
NTBX_mRNA_47640	Ntab-BX_AWOK-SS17486 5529..23502	TIR domain,NB-ARC domain,LRR domain	TNL	0.363	0.413	0.11	0.14	0.307	0.365
NTTN90_mRNA_114425	Ntab-TN90_AYMY-SS74517 24802..30611	NB-ARC domain,TIR domain,associated with various cellular activities (AAA),associated with various cellular activities (AAA),AAA domain,Archaeal ATPase,NACHT domain,AAA ATPase domain,MTHTIR-like domain (DUF1863),LRR domain	TNL	2.828	2.766	2.921	3.344	2.864	2.64
NTTN90_mRNA_72592	Ntab-TN90_AYMY-SS234394 36651..44768	NB-ARC domain,TIR domain,AAA domain,associated with various cellular activities (AAA),MTHTIR-like domain (DUF1863),MTHTIR-like domain (DUF1863),AAA ATPase domain,NACHT domain,LRR domain	TNL	3.79	3.706	4.52	4.827	2.408	2.586
NTBX_mRNA_99245	Ntab-BX_AWOK-SS412005 8246..16941	NB-ARC domain,TIR domain,AAA domain,NACHT domain,AAA ATPase domain,MTHTIR-like domain (DUF1863),MTHTIR-like domain (DUF1863),LRR domain	TNL	0.04	0.038	0	0.148	0.132	0.226
NTBX_mRNA_30259	Ntab-BX_AWOK-SS13870 8800..17884	NB-ARC domain,TIR domain,NACHT domain,AAA domain,LRR domain	TNL	0	0.115	0	0.21	0.22	0.054
NTBX_mRNA_61043	Ntab-BX_AWOK-SS18781 27977..33874	NB-ARC domain,TIR domain,NACHT domain,LRR domain	TNL	0.01	0.327	0	0.856	0.637	0.763
NTTN90_mRNA_128708	Ntab-TN90_AYMY-SS91614 21852..30158	NB-ARC domain,TIR domain,AAA domain,MTHTIR-like domain (DUF1863),MTHTIR-like domain (DUF1863),LRR domain	TNL	0.943	0.456	0.277	0.197	0.217	0.274
NTTN90_mRNA_90508	Ntab-TN90_AYMY-SS449 307706..314188	NB-ARC domain,TIR domain,AAA domain,NACHT domain,AAA ATPase domain,associated with various cellular activities (AAA),Magnesium chelatase, subunit ChlI,LRR domain	TNL	2.736	3.117	1.833	3.795	2.658	1.961
NTTN90_mRNA_56959	Ntab-TN90_AYMY-SS17598 187217..195778	NB-ARC domain,TIR domain,AAA ATPase domain,AAA domain,associated with various cellular activities (AAA),associated with various cellular activities (AAA),LRR domain	TNL	0.193	0.285	0.085	0.311	0.391	0.186
Table S1 (a) Annotation and Expression values of tobacco NLR genes (continued)
				Expression (TPM)
NLR mRNA ID	NLR loci	domains	class	1W-1	1W-2	3W-1	3W-2	6W-1	6W-2
NTK326_mRNA_109105	Ntab-K326_AWOJ-SS543 346203..357785	NB-ARC domain,TIR domain,AAA ATPase domain,AAA domain,associated with various cellular activities (AAA),LRR domain	TNL	0.781	0.711	0.805	0.976	0.608	0.317
NTBX_mRNA_32477	Ntab-BX_AWOK-SS1432 589669..600702	NB-ARC domain,TIR domain,NACHT domain,AAA domain,AAA ATPase domain,MTHTIR-like domain (DUF1863),MTHTIR-like domain (DUF1863),associated with various cellular activities (AAA),LRR domain	TNL	0.061	0	0.33	0.253	0.549	0.312
NTTN90_mRNA_18119	Ntab-TN90_AYMY-SS1226 31437..37359	NB-ARC domain,TIR domain,NACHT domain,LRR domain	TNL	0.152	0	0	0.336	0.282	0.055
NTBX_mRNA_95736	Ntab-BX_AWOK-SS382 70144..75513	NB-ARC domain,TIR domain,AAA domain,associated with various cellular activities (AAA),associated with various cellular activities (AAA),Archaeal ATPase,AAA ATPase domain,LRR domain	TNL	0.938	0.894	0.47	1.258	1.164	1.225
NTK326_mRNA_93159	Ntab-K326_AWOJ-SS3552 391703..397924	NB-ARC domain,TIR domain,NACHT domain,AAA domain,AAA ATPase domain,associated with various cellular activities (AAA),ABC transporter,Domain of unknown function DUF87,LRR domain	TNL	0	0	0.064	0.413	0.217	0.153
NTTN90_mRNA_68293	Ntab-TN90_AYMY-SS204452 47..7273	NB-ARC domain,TIR domain,NACHT domain,AAA domain,MTHTIR-like domain (DUF1863),MTHTIR-like domain (DUF1863),LRR domain	TNL	0.416	0.675	0.362	0.951	0.683	0.449
NTBX_mRNA_95914	Ntab-BX_AWOK-SS383 256498..261714	NB-ARC domain,TIR domain,AAA domain,Archaeal ATPase,associated with various cellular activities (AAA),associated with various cellular activities (AAA),AAA ATPase domain,MTHTIR-like domain (DUF1863),LRR domain	TNL	2.098	2.019	1.901	4.218	2.767	2.44
NTTN90_mRNA_86966	Ntab-TN90_AYMY-SS404 234776..240102	NB-ARC domain,TIR domain,Archaeal ATPase,AAA domain,associated with various cellular activities (AAA),associated with various cellular activities (AAA),MTHTIR-like domain (DUF1863),AAA ATPase domain,LRR domain	TNL	4.51	4.096	4.274	7.95	4.1	3.221
NTTN90_mRNA_69999	Ntab-TN90_AYMY-SS215043 14445..23198	NB-ARC domain,TIR domain,AAA domain,MTHTIR-like domain (DUF1863),MTHTIR-like domain (DUF1863),NACHT domain,AAA ATPase domain,LRR domain	TNL	1.287	1.378	0.704	1.197	0.694	0.427
NTBX_mRNA_42672	Ntab-BX_AWOK-SS16543 303635..312664	NB-ARC domain,TIR domain,AAA domain,NACHT domain,MTHTIR-like domain (DUF1863),MTHTIR-like domain (DUF1863),associated with various cellular activities (AAA),LRR domain	TNL	0.827	1.009	0.35	0.917	0.857	1
NTTN90_mRNA_105965	Ntab-TN90_AYMY-SS64067 11329..16169	NB-ARC domain,TIR domain,LRR domain	TNL	0.497	0.38	0	0.041	0.336	0.57
NTTN90_mRNA_72761	Ntab-TN90_AYMY-SS235377 15697..20122	NB-ARC domain,TIR domain,associated with various cellular activities (AAA),associated with various cellular activities (AAA),AAA domain,MTHTIR-like domain (DUF1863),MTHTIR-like domain (DUF1863),Archaeal ATPase,NACHT domain,LRR domain	TNL	0.324	0.57	0.256	0.533	0.369	0.394
NTBX_mRNA_99246	Ntab-BX_AWOK-SS412005 8246..16941	NB-ARC domain,TIR domain,AAA domain,NACHT domain,AAA ATPase domain,MTHTIR-like domain (DUF1863),MTHTIR-like domain (DUF1863),LRR domain	TNL	1.059	0.798	0.85	0.55	0.318	0.161
NTTN90_mRNA_87883	Ntab-TN90_AYMY-SS41585 26503..33855	NB-ARC domain,TIR domain,AAA domain,AAA ATPase domain,NACHT domain,MTHTIR-like domain (DUF1863),MTHTIR-like domain (DUF1863),MTHTIR-like domain (DUF1863),associated with various cellular activities (AAA),LRR domain	TNL	1.176	1.492	1.674	2.524	0.955	1.348
NTTN90_mRNA_37128	Ntab-TN90_AYMY-SS1530 735244..746585	NB-ARC domain,TIR domain,NACHT domain,AAA domain,AAA ATPase domain,MTHTIR-like domain (DUF1863),MTHTIR-like domain (DUF1863),associated with various cellular activities (AAA),LRR domain	TNL	0.203	0.067	0.394	0.434	0.64	0.515
NTTN90_mRNA_13879	Ntab-TN90_AYMY-SS11726 183695..198301	NB-ARC domain,TIR domain,associated with various cellular activities (AAA),AAA ATPase domain,Archaeal ATPase,AAA domain,LRR domain	TNL	0.182	0.304	0.192	1.229	1.15	1.008
NTK326_mRNA_65174	Ntab-K326_AWOJ-SS19171 178885..186312	NB-ARC domain,TIR domain,AAA ATPase domain,AAA domain,associated with various cellular activities (AAA),associated with various cellular activities (AAA),LRR domain	TNL	0	0.279	0.268	0.317	0.554	0.263
NTK326_mRNA_15738	Ntab-K326_AWOJ-SS1200 30427..36414	NB-ARC domain,TIR domain,NACHT domain,LRR domain	TNL	0	0	0	0	0	0
NTK326_mRNA_107125	Ntab-K326_AWOJ-SS5139 50784..58272	NB-ARC domain,TIR domain,NACHT domain,AAA domain,LRR domain	TNL	0.401	0.635	0.763	1.484	0.217	0.197
NTTN90_mRNA_122583	Ntab-TN90_AYMY-SS83869 100..5212	NB-ARC domain,TIR domain,AAA domain,associated with various cellular activities (AAA),Archaeal ATPase,AAA ATPase domain,MTHTIR-like domain (DUF1863),NACHT domain,LRR domain	TNL	0.486	0.551	0.895	0.992	0.662	0.624
NTTN90_mRNA_26498	Ntab-TN90_AYMY-SS1360 364623..383189	NB-ARC domain,TIR domain,AAA ATPase domain,LRR domain	TNL	0.416	0.285	0.266	0.557	0.401	0.504
NTK326_mRNA_97564	Ntab-K326_AWOJ-SS3943 61395..71009	NB-ARC domain,TIR domain,NACHT domain,AAA ATPase domain,associated with various cellular activities (AAA),Archaeal ATPase,AAA domain,LRR domain	TNL	0.175	0.096	0.032	0.183	0.098	0
NTBX_mRNA_108280	Ntab-BX_AWOK-SS526 342731..395477	NB-ARC domain,TIR domain,AAA domain,MTHTIR-like domain (DUF1863),MTHTIR-like domain (DUF1863),AAA ATPase domain,associated with various cellular activities (AAA),Inhibitor of growth proteins N-terminal histone-binding,NACHT domain,LRR domain	TNL	0.716	1.115	0.78	0.105	0	0
NTTN90_mRNA_20690	Ntab-TN90_AYMY-SS12595 3561..12593	NB-ARC domain,TIR domain,NACHT domain,AAA domain,LRR domain	TNL	0	0.143	0	0.32	0.195	0.055
NTTN90_mRNA_89783	Ntab-TN90_AYMY-SS443 102324..116921	NB-ARC domain,TIR domain,AAA domain,AAA ATPase domain,associated with various cellular activities (AAA),associated with various cellular activities (AAA),Archaeal ATPase,LRR domain	TNL	6.466	7.042	4.829	5.614	5.868	5.796
NTTN90_mRNA_40198	Ntab-TN90_AYMY-SS15745 206896..218052	TIR domain,NB-ARC domain,MTHTIR-like domain (DUF1863),MTHTIR-like domain (DUF1863),LRR domain	TNL	0.071	0.162	0.043	0.066	0.076	0.088
NTK326_mRNA_42452	Ntab-K326_AWOJ-SS16283 86429..95864	NB-ARC domain,TIR domain,NACHT domain,MTHTIR-like domain (DUF1863),MTHTIR-like domain (DUF1863),AAA domain,AAA ATPase domain,LRR domain	TNL	0.575	0.288	0.419	0.516	0.141	0.12
NTK326_mRNA_30477	Ntab-K326_AWOJ-SS13981 2217..8431	NB-ARC domain,TIR domain,NACHT domain,Archaeal ATPase,AAA domain,LRR domain	TNL	0.421	0.798	0.612	1.413	2.064	1.991
NTTN90_mRNA_105967	Ntab-TN90_AYMY-SS64067 11377..16169	NB-ARC domain,TIR domain,LRR domain	TNL	0	0	0	0.91	0	0
NTK326_mRNA_16507	Ntab-K326_AWOJ-SS120862 5688..13864	NB-ARC domain,TIR domain,NACHT domain,AAA ATPase domain,AAA domain,associated with various cellular activities (AAA),ABC transporter,Archaeal ATPase,LRR domain	TNL	0.113	0	0	0	0	0
NTK326_mRNA_109102	Ntab-K326_AWOJ-SS543 322088..327377	NB-ARC domain,TIR domain,AAA domain,MTHTIR-like domain (DUF1863),MTHTIR-like domain (DUF1863),AAA ATPase domain,associated with various cellular activities (AAA),NACHT domain,LRR domain	TNL	2.116	1.673	4.629	4.365	2.01	1.717
NTTN90_mRNA_98067	Ntab-TN90_AYMY-SS5454 251810..262687	NB-ARC domain,TIR domain,AAA ATPase domain,AAA domain,LRR domain	TNL	6.061	6.063	5.223	8.015	4.795	3.615
NTTN90_mRNA_35271	Ntab-TN90_AYMY-SS15048 270957..279856	NB-ARC domain,TIR domain,AAA domain,NACHT domain,MTHTIR-like domain (DUF1863),MTHTIR-like domain (DUF1863),associated with various cellular activities (AAA),AAA ATPase domain,LRR domain	TNL	0.638	0.2	0.384	0.852	0.391	0.372
NTTN90_mRNA_49004	Ntab-TN90_AYMY-SS16795 189598..194764	NB-ARC domain,TIR domain,AAA ATPase domain,MTHTIR-like domain (DUF1863),MTHTIR-like domain (DUF1863),associated with various cellular activities (AAA),AAA domain,Poxvirus Aprotein,NACHT domain,LRR domain	TNL	0.294	0	2.878	1.729	0	0
NTBX_mRNA_99861	Ntab-BX_AWOK-SS418 215201..229857	NB-ARC domain,TIR domain,AAA domain,associated with various cellular activities (AAA),AAA ATPase domain,LRR domain	TNL	4.014	4.778	2.411	3.319	3.91	3.913
NTK326_mRNA_99997	Ntab-K326_AWOJ-SS427 70387..85034	NB-ARC domain,TIR domain,AAA domain,associated with various cellular activities (AAA),associated with various cellular activities (AAA),AAA ATPase domain,Archaeal ATPase,LRR domain	TNL	9.11	10.778	7.185	9.57	10.189	10.052
NTK326_mRNA_93162	Ntab-K326_AWOJ-SS3552 391773..397924	NB-ARC domain,TIR domain,NACHT domain,AAA domain,AAA ATPase domain,associated with various cellular activities (AAA),ABC transporter,LRR domain	TNL	0.986	0.779	0.644	0.444	0	0
NTK326_mRNA_26472	Ntab-K326_AWOJ-SS1337 259143..269739	NB-ARC domain,TIR domain,AAA ATPase domain,LRR domain	TNL	0.175	0.115	0.107	0.214	0.163	0.208
NTK326_mRNA_114984	Ntab-K326_AWOJ-SS61946 19211..27442	NB-ARC domain,TIR domain,AAA domain,associated with various cellular activities (AAA),MTHTIR-like domain (DUF1863),MTHTIR-like domain (DUF1863),AAA ATPase domain,NACHT domain,LRR domain	TNL	1.613	1.356	1.214	2.317	1.021	1.334
NTTN90_mRNA_42253	Ntab-TN90_AYMY-SS16134 511275..621137	NB-ARC domain,TIR domain,associated with various cellular activities (AAA),associated with various cellular activities (AAA),AAA domain,MTHTIR-like domain (DUF1863),AAA ATPase domain,Torsin,LRR domain	TNL	2.027	1.663	0.789	4.901	3.081	1.205
NTTN90_mRNA_42249	Ntab-TN90_AYMY-SS16134 511275..515686	NB-ARC domain,TIR domain,AAA domain,associated with various cellular activities (AAA),associated with various cellular activities (AAA),MTHTIR-like domain (DUF1863),AAA ATPase domain,LRR domain	TNL	5.594	7.365	5.735	6.819	6.302	8.25
NTK326_mRNA_39595	Ntab-K326_AWOJ-SS156439 8334..16273	NB-ARC domain,TIR domain,NACHT domain,AAA domain,MTHTIR-like domain (DUF1863),MTHTIR-like domain (DUF1863),AAA ATPase domain,LRR domain	TNL	0.349	0.798	0.43	0.96	0.706	0
NTBX_mRNA_49496	Ntab-BX_AWOK-SS17790 972985..977789	NB-ARC domain,TIR domain,AAA domain,associated with various cellular activities (AAA),Archaeal ATPase,AAA ATPase domain,MTHTIR-like domain (DUF1863),MTHTIR-like domain (DUF1863),LRR domain	TNL	1.876	2.105	1.221	2.052	1.45	2.021
NTTN90_mRNA_13877	Ntab-TN90_AYMY-SS11726 95702..106971	NB-ARC domain,TIR domain,NACHT domain,AAA domain,AAA ATPase domain,MTHTIR-like domain (DUF1863),MTHTIR-like domain (DUF1863),associated with various cellular activities (AAA),LRR domain	TNL	0	0.029	0	0	0.26	0.23
NTBX_mRNA_42648	Ntab-BX_AWOK-SS16543 84831..92260	NB-ARC domain,TIR domain,AAA domain,associated with various cellular activities (AAA),Poxvirus Aprotein,LRR domain	TNL	0	0.019	0	0.096	0	0.129
NTTN90_mRNA_17803	Ntab-TN90_AYMY-SS122284 5558..15048	NB-ARC domain,TIR domain,AAA domain,associated with various cellular activities (AAA),MTHTIR-like domain (DUF1863),MTHTIR-like domain (DUF1863),LRR domain	TNL	0	0	0	0	0	0.044
NTBX_mRNA_109159	Ntab-BX_AWOK-SS53757 15586..20513	NB-ARC domain,TIR domain,AAA ATPase domain,MTHTIR-like domain (DUF1863),AAA domain,associated with various cellular activities (AAA),LRR domain	TNL	0	0	0	0	0.187	0.29
NTBX_mRNA_95749	Ntab-BX_AWOK-SS382 240707..474113	NB-ARC domain,TIR domain,AAA domain,associated with various cellular activities (AAA),associated with various cellular activities (AAA),AAA ATPase domain,Archaeal ATPase,NACHT domain,MTHTIR-like domain (DUF1863),LRR domain	TNL	0.323	0.202	0.42	0.524	0.307	0.398
NTK326_mRNA_24132	Ntab-K326_AWOJ-SS13011 59008..67664	NB-ARC domain,TIR domain,AAA ATPase domain,Reverse transcriptase-like,MTHTIR-like domain (DUF1863),NACHT domain,LRR domain	TNL	0.339	0.269	0.075	0.524	0.185	0.459
NTTN90_mRNA_90522	Ntab-TN90_AYMY-SS449 351069..357002	NB-ARC domain,TIR domain,NACHT domain,AAA domain,Archaeal ATPase,LRR domain	TNL	1.733	2.015	1.418	1.819	0.445	0.537
Table S1 (a) Annotation and Expression values of tobacco NLR genes (continued)
				Expression (TPM)
NLR mRNA ID	NLR loci	domains	class	1W-1	1W-2	3W-1	3W-2	6W-1	6W-2
NTK326_mRNA_107151	Ntab-K326_AWOJ-SS5139 599947..605012	NB-ARC domain,TIR domain,NACHT domain,AAA domain,AAA ATPase domain,LRR domain	TNL	0	0.038	0	0.04	0	0
NTTN90_mRNA_88824	Ntab-TN90_AYMY-SS4293 48879..54414	NB-ARC domain,TIR domain,NACHT domain,AAA ATPase domain,associated with various cellular activities (AAA),associated with various cellular activities (AAA),Archaeal ATPase,AAA domain,LRR domain	TNL	0.071	0.029	0	0	0	0
NTTN90_mRNA_35258	Ntab-TN90_AYMY-SS15048 89222..96441	NB-ARC domain,TIR domain,AAA domain,associated with various cellular activities (AAA),Poxvirus Aprotein,AAA ATPase domain,LRR domain	TNL	0.132	0.19	0.277	0.484	0.282	0.318
NTBX_mRNA_61045	Ntab-BX_AWOK-SS18781 27979..33874	NB-ARC domain,TIR domain,NACHT domain,LRR domain	TNL	0	0	0	0	0.099	0
NTTN90_mRNA_79954	Ntab-TN90_AYMY-SS31638 6237..12944	NB-ARC domain,TIR domain,AAA domain,associated with various cellular activities (AAA),AAA ATPase domain,LRR domain	TNL	0.598	0.589	0.362	0.926	0.445	0.526
NTK326_mRNA_88540	Ntab-K326_AWOJ-SS317176 5057..23267	TIR domain,NB-ARC domain,LRR domain	TNL	1.007	1.394	0.451	0.309	0	0.317
NTBX_mRNA_13089	Ntab-BX_AWOK-SS1163 152735..167306	NB-ARC domain,TIR domain,associated with various cellular activities (AAA),AAA ATPase domain,Archaeal ATPase,AAA domain,LRR domain	TNL	0.111	0.106	0.26	0.611	0.604	0.795
NTK326_mRNA_16508	Ntab-K326_AWOJ-SS120862 5688..13920	NB-ARC domain,TIR domain,NACHT domain,AAA ATPase domain,AAA domain,ABC transporter,associated with various cellular activities (AAA),Archaeal ATPase,LRR domain	TNL	0	0.125	0	0.357	0	0.164
NTTN90_mRNA_43938	Ntab-TN90_AYMY-SS16351 460510..466554	NB-ARC domain,TIR domain,NACHT domain,AAA domain,AAA ATPase domain,LRR domain	TNL	0.304	0.475	0.917	1.18	0.325	0.362
NTBX_mRNA_108285	Ntab-BX_AWOK-SS526 383754..395477	TIR domain,NB-ARC domain,MTHTIR-like domain (DUF1863),MTHTIR-like domain (DUF1863),Inhibitor of growth proteins N-terminal histone-binding,LRR domain	TNL	0	0.269	0.25	0.105	0.538	0.355
NTK326_mRNA_93052	Ntab-K326_AWOJ-SS354727 5045..18371	NB-ARC domain,TIR domain,NACHT domain,AAA domain,AAA ATPase domain,MTHTIR-like domain (DUF1863),associated with various cellular activities (AAA),associated with various cellular activities (AAA),LRR domain	TNL	0	0.019	0	0	0.304	0.186
NTTN90_mRNA_18117	Ntab-TN90_AYMY-SS1226 31388..37359	NB-ARC domain,TIR domain,NACHT domain,LRR domain	TNL	0.132	0.2	0.384	0.959	0.499	0.833
NTBX_mRNA_107641	Ntab-BX_AWOK-SS5165 46612..54108	NB-ARC domain,TIR domain,NACHT domain,AAA domain,LRR domain	TNL	0	0	0.44	0.594	0.132	0
NTTN90_mRNA_81517	Ntab-TN90_AYMY-SS3363 408958..416267	NB-ARC domain,TIR domain,NACHT domain,AAA domain,AAA ATPase domain,associated with various cellular activities (AAA),ABC transporter,LRR domain	TNL	1.622	0.456	0.853	1.41	0	0.208
NTBX_mRNA_21610	Ntab-BX_AWOK-SS1272 250514..261141	NB-ARC domain,TIR domain,AAA ATPase domain,LRR domain	TNL	0	0.163	0.11	0.838	0.813	0.914
NTTN90_mRNA_81516	Ntab-TN90_AYMY-SS3363 408958..415184	NB-ARC domain,TIR domain,NACHT domain,AAA domain,AAA ATPase domain,associated with various cellular activities (AAA),ABC transporter,Domain of unknown function DUF87,Archaeal ATPase,LRR domain	TNL	0.517	0.694	0.32	0.762	0	0.186
NTTN90_mRNA_51079	Ntab-TN90_AYMY-SS169553 1663..8623	NB-ARC domain,TIR domain,associated with various cellular activities (AAA),associated with various cellular activities (AAA),AAA domain,NACHT domain,Archaeal ATPase,MTHTIR-like domain (DUF1863),AAA ATPase domain,LRR domain	TNL	0.314	0.627	0.16	0.77	0.456	0.449
NTK326_mRNA_79633	Ntab-K326_AWOJ-SS2426 14419..20670	NB-ARC domain,TIR domain,AAA domain,associated with various cellular activities (AAA),AAA ATPase domain,MTHTIR-like domain (DUF1863),MTHTIR-like domain (DUF1863),MTHTIR-like domain (DUF1863),NACHT domain,LRR domain	TNL	1.099	0.75	3.297	2.579	1.054	1.422
NTTN90_mRNA_88234	Ntab-TN90_AYMY-SS42029 6..9717	NB-ARC domain,TIR domain,AAA domain,AAA ATPase domain,associated with various cellular activities (AAA),Poxvirus Aprotein,MTHTIR-like domain (DUF1863),MTHTIR-like domain (DUF1863),LRR domain	TNL	0.831	1.045	0.565	1.164	0.575	0.504
NTTN90_mRNA_46474	Ntab-TN90_AYMY-SS165521 18652..23705	NB-ARC domain,TIR domain,associated with various cellular activities (AAA),associated with various cellular activities (AAA),AAA domain,Torsin,Archaeal ATPase,LRR domain	TNL	0.578	0.903	0.597	0.951	1.106	0.767
NTK326_mRNA_72081	Ntab-K326_AWOJ-SS201599 9558..17431	NB-ARC domain,TIR domain,MTHTIR-like domain (DUF1863),MTHTIR-like domain (DUF1863),AAA domain,associated with various cellular activities (AAA),LRR domain	TNL	0.154	0.125	0.183	0.23	0.109	0.033
NTTN90_mRNA_93149	Ntab-TN90_AYMY-SS4805 50116..57723	NB-ARC domain,TIR domain,NACHT domain,AAA domain,LRR domain	TNL	0.284	0	0	0	0	0
NTTN90_mRNA_42760	Ntab-TN90_AYMY-SS16207 2138..6908	NB-ARC domain,AAA domain,LRR domain	CNL	0.324	0.352	0.245	0.262	0.174	0.23
NTK326_mRNA_44758	Ntab-K326_AWOJ-SS16676 358584..371895	NB-ARC domain,associated with various cellular activities (AAA),AAA ATPase domain,NACHT domain,Archaeal ATPase,AAA domain,LRR domain	CNL	0	0	0	0.008	0	0.011
NTK326_mRNA_97821	Ntab-K326_AWOJ-SS3968 94346..141705	NB-ARC domain,AAA domain,AAA ATPase domain,LRR domain	CNL	1.212	1.163	0.709	1.413	0.771	0.733
NTTN90_mRNA_84153	Ntab-TN90_AYMY-SS3719 155645..160577	NB-ARC domain,AAA domain,LRR domain	CNL	0.213	0	0.085	0.131	0	0
NTBX_mRNA_117277	Ntab-BX_AWOK-SS6424 87027..91829	NB-ARC domain,AAA domain,LRR domain	CNL	0.414	0.269	0.07	0.271	0.198	0.118
NTTN90_mRNA_30780	Ntab-TN90_AYMY-SS14294 2465..37869	NB-ARC domain,AAA domain,LRR domain	CNL	0.122	0.143	0.011	0.033	0	0
NTTN90_mRNA_76816	Ntab-TN90_AYMY-SS2763 49153..53875	NB-ARC domain,AAA domain,AAA ATPase domain,LRR domain	CNL	0.334	0.437	0.117	0.68	0.434	0.548
NTTN90_mRNA_64613	Ntab-TN90_AYMY-SS18647 365719..379912	NB-ARC domain,LRR domain	CNL	0.041	0.057	0.043	0.115	0.076	0.066
NTTN90_mRNA_10349	Ntab-TN90_AYMY-SS11331 15252..19197	NB-ARC domain,AAA domain,associated with various cellular activities (AAA),AAA ATPase domain,LRR domain	CNL	1.226	2.29	1.162	1.229	0.271	0.131
NTK326_mRNA_50988	Ntab-K326_AWOJ-SS17836 289362..296643	NB-ARC domain,AAA domain,LRR domain	CNL	0.021	0	0	0.024	0	0
NTTN90_mRNA_42816	Ntab-TN90_AYMY-SS16226 230038..233328	NB-ARC domain,AAA domain,AAA ATPase domain,NACHT domain,Poxvirus Aprotein,associated with various cellular activities (AAA),associated with various cellular activities (AAA),LRR domain	CNL	7.236	5.037	4.029	6.532	3.981	5.741
NTTN90_mRNA_43264	Ntab-TN90_AYMY-SS16294 10010..14330	NB-ARC domain,LRR domain	CNL	0	0	0.64	0	0	0
NTTN90_mRNA_75154	Ntab-TN90_AYMY-SS2588 328175..332181	NB-ARC domain,AAA domain,AAA ATPase domain,LRR domain	CNL	2.777	2.062	2.782	3.647	2.918	2.98
NTTN90_mRNA_36053	Ntab-TN90_AYMY-SS1514 264904..273838	NB-ARC domain,AAA domain,LRR domain	CNL	0.649	0.95	0.458	0.566	0.38	0.296
NTTN90_mRNA_16315	Ntab-TN90_AYMY-SS12009 332765..339493	NB-ARC domain,AAA domain,LRR domain	CNL	0.446	0.532	0.021	0.057	0.033	0
NTK326_mRNA_137154	Ntab-K326_AWOJ-SS8932 48481..53166	NB-ARC domain,AAA domain,AAA ATPase domain,LRR domain	CNL	0.247	0.269	0.064	0.286	0.043	0.055
NTK326_mRNA_61512	Ntab-K326_AWOJ-SS18651 118674..123324	NB-ARC domain,AAA ATPase domain,AAA domain,LRR domain	CNL	0	0	0.247	0	0	0
NTBX_mRNA_9394	Ntab-BX_AWOK-SS11169 123937..129254	NB-ARC domain,LRR domain	CNL	0.303	0	0.04	0	0	0
NTTN90_mRNA_53221	Ntab-TN90_AYMY-SS17124 304158..313477	NB-ARC domain,AAA ATPase domain,AAA domain,associated with various cellular activities (AAA),LRR domain	CNL	0.537	0.836	0.448	0.82	0.607	0.449
NTTN90_mRNA_82374	Ntab-TN90_AYMY-SS3489 101499..124920	NB-ARC domain,AAA domain,associated with various cellular activities (AAA),AAA ATPase domain,LRR domain	CNL	2.24	1.312	0.149	0.402	0	0
NTK326_mRNA_54848	Ntab-K326_AWOJ-SS18100 308940..322827	NB-ARC domain,AAA domain,LRR domain	CNL	0.657	1.01	0	0	0.239	0.219
NTK326_mRNA_95945	Ntab-K326_AWOJ-SS3778 498169..510319	NB-ARC domain,AAA ATPase domain,AAA domain,LRR domain	CNL	0	0	0	0.151	0	0.109
NTBX_mRNA_138612	Ntab-BX_AWOK-SS900 263363..266894	NB-ARC domain,AAA domain,Protein of unknown function (DUF3373),LRR domain	CNL	0.383	0.308	0.21	0.306	0.143	0.097
NTK326_mRNA_73128	Ntab-K326_AWOJ-SS20306 407027..415296	NB-ARC domain,AAA ATPase domain,AAA domain,Prolyl oligopeptidase family,LRR domain	CNL	0	0	0	0	0	0
NTTN90_mRNA_98280	Ntab-TN90_AYMY-SS54636 93022..111547	NB-ARC domain,AAA domain,LRR domain	CNL	0	0	0	0	0	0
NTBX_mRNA_24682	Ntab-BX_AWOK-SS13081 22270..42909	NB-ARC domain,AAA ATPase domain,AAA domain,Prolyl oligopeptidase family,LRR domain	CNL	0	0	0	0	0.033	0.107
NTTN90_mRNA_33866	Ntab-TN90_AYMY-SS14835 720333..725149	Protein of unknown function (DUF3542),NB-ARC domain,AAA domain,LRR domain	CNL	0.841	0.656	0.139	0.713	0.087	0.077
NTTN90_mRNA_103115	Ntab-TN90_AYMY-SS6040 59334..66692	NB-ARC domain,AAA domain,AAA ATPase domain,LRR domain	CNL	0	0	0	0	0	0
Table S1 (a) Annotation and Expression values of tobacco NLR genes (continued)
				Expression (TPM)
NLR mRNA ID	NLR loci	domains	class	1W-1	1W-2	3W-1	3W-2	6W-1	6W-2
NTK326_mRNA_849	Ntab-K326_AWOJ-SS10128 21846..29705	NB-ARC domain,AAA domain,LRR domain	CNL	0.031	0	0	0	0	0
NTTN90_mRNA_42817	Ntab-TN90_AYMY-SS16226 271282..275803	NB-ARC domain,AAA domain,associated with various cellular activities (AAA),associated with various cellular activities (AAA),KaiC,LRR domain	CNL	1.794	1.274	2.782	2.418	1.887	1.643
NTK326_mRNA_61507	Ntab-K326_AWOJ-SS18651 106115..114362	NB-ARC domain,AAA domain,AAA ATPase domain,CHASEdomain,LRR domain	CNL	0	0	0.87	0	0	0
NTTN90_mRNA_53211	Ntab-TN90_AYMY-SS17124 122917..128466	NB-ARC domain,AAA domain,AAA ATPase domain,CHASEdomain,LRR domain	CNL	0	0	0	0	0	0
NTTN90_mRNA_26051	Ntab-TN90_AYMY-SS13505 3367..10779	NB-ARC domain,AAA ATPase domain,AAA domain,Archaeal ATPase,LRR domain	CNL	0.02	0.048	0.011	0.025	0.011	0.011
NTK326_mRNA_85798	Ntab-K326_AWOJ-SS2956 7300..11971	NB-ARC domain,AAA domain,NACHT domain,LRR domain	CNL	0	0.212	0	0	0	0.033
NTTN90_mRNA_15578	Ntab-TN90_AYMY-SS11905 7465..20580	NB-ARC domain,AAA ATPase domain,AAA domain,LRR domain	CNL	0.72	0.627	0.512	0.877	0.184	0.372
NTK326_mRNA_29817	Ntab-K326_AWOJ-SS13855 13527..26472	NB-ARC domain,AAA domain,LRR domain	CNL	0	0.24	0	0	0	0.022
NTBX_mRNA_71660	Ntab-BX_AWOK-SS202027 1235..13405	NB-ARC domain,AAA ATPase domain,AAA domain,LRR domain	CNL	0.061	0	0	0.236	0.11	0.129
NTK326_mRNA_61516	Ntab-K326_AWOJ-SS18651 195963..205358	NB-ARC domain,AAA ATPase domain,AAA domain,associated with various cellular activities (AAA),LRR domain	CNL	1.52	1.221	0.526	1.063	0.717	0.536
NTTN90_mRNA_98323	Ntab-TN90_AYMY-SS547 80057..84043	NB-ARC domain,AAA domain,AAA ATPase domain,LRR domain	CNL	1.743	1.207	0.672	1.36	1.15	0.822
NTBX_mRNA_49338	Ntab-BX_AWOK-SS17750 427121..433104	NB-ARC domain,AAA domain,Protein of unknown function (DUF3542),LRR domain	CNL	0.595	0.75	0.44	1.144	0.659	1.075
NTBX_mRNA_97203	Ntab-BX_AWOK-SS3945 16100..23193	NB-ARC domain,AAA domain,LRR domain	CNL	0	0	0	0	0	0.355
NTBX_mRNA_15188	Ntab-BX_AWOK-SS11923 1614..6096	NB-ARC domain,AAA domain,AAA ATPase domain,LRR domain	CNL	0.091	0.144	0.03	0.157	0.011	0.032
NTK326_mRNA_851	Ntab-K326_AWOJ-SS10128 7179..12174	NB-ARC domain,AAA domain,LRR domain	CNL	0.226	0.019	0.064	0.143	0	0.022
NTTN90_mRNA_102494	Ntab-TN90_AYMY-SS5957 596701..604961	NB-ARC domain,LRR domain	CNL	0.01	0	0.064	0	0.076	0
NTTN90_mRNA_98286	Ntab-TN90_AYMY-SS54636 93474..102986	NB-ARC domain,AAA ATPase domain,AAA domain,LRR domain	CNL	0.122	0.152	0	0.139	0	0
NTBX_mRNA_24905	Ntab-BX_AWOK-SS13110 5264..14039	NB-ARC domain,AAA ATPase domain,AAA domain,NACHT domain,LRR domain	CNL	0	0	0	0.271	0.198	0
NTBX_mRNA_59587	Ntab-BX_AWOK-SS18676 130258..134129	NB-ARC domain,AAA domain,LRR domain	CNL	0	0	0	0	0	0
NTBX_mRNA_113576	Ntab-BX_AWOK-SS5969 574838..582637	NB-ARC domain,AAA ATPase domain,LRR domain	CNL	0.262	0.5	0.38	0.559	0.944	0.924
NTK326_mRNA_117086	Ntab-K326_AWOJ-SS6440 355657..364399	NB-ARC domain,AAA domain,LRR domain	CNL	0.062	0.337	0.15	0	0	0
NTBX_mRNA_24678	Ntab-BX_AWOK-SS13081 4876..18566	NB-ARC domain,AAA ATPase domain,AAA domain,LRR domain	CNL	0.524	0	0.23	0.271	0	0
NTBX_mRNA_61775	Ntab-BX_AWOK-SS18838 47119..52345	NB-ARC domain,AAA ATPase domain,AAA domain,LRR domain	CNL	0	0	0.14	0.332	0.22	0.161
NTTN90_mRNA_124334	Ntab-TN90_AYMY-SS8601 65273..72488	NB-ARC domain,AAA domain,AAA ATPase domain,LRR domain	CNL	0.223	0.124	0.171	0.221	0.239	0.219
NTBX_mRNA_134580	Ntab-BX_AWOK-SS857 229672..245864	NB-ARC domain,AAA domain,LRR domain	CNL	0	0.077	0	0	0	0
NTTN90_mRNA_32170	Ntab-TN90_AYMY-SS14503 391718..399131	NB-ARC domain,AAA domain,LRR domain	CNL	0.568	0.589	0.288	0.541	0.098	0.077
NTK326_mRNA_95944	Ntab-K326_AWOJ-SS3778 498169..510319	NB-ARC domain,AAA ATPase domain,AAA domain,LRR domain	CNL	0.236	0	0	0	0.293	0
NTTN90_mRNA_102492	Ntab-TN90_AYMY-SS5957 596256..604961	NB-ARC domain,AAA domain,LRR domain	CNL	0	0.2	0.032	0	0	0.208
NTK326_mRNA_82437	Ntab-K326_AWOJ-SS2694 342010..345975	NB-ARC domain,AAA domain,AAA ATPase domain,LRR domain	CNL	2.65	1.971	2.685	3.381	2.813	2.855
NTK326_mRNA_117088	Ntab-K326_AWOJ-SS6440 355712..364399	NB-ARC domain,AAA domain,LRR domain	CNL	0.144	0.192	0	0.5	0.109	0.252
NTTN90_mRNA_118015	Ntab-TN90_AYMY-SS7851 69295..72890	NB-ARC domain,AAA ATPase domain,AAA domain,LRR domain	CNL	0	0	0	0	0	0
NTK326_mRNA_74095	Ntab-K326_AWOJ-SS20446 281437..286530	NB-ARC domain,AAA domain,AAA ATPase domain,LRR domain	CNL	0.185	0.154	0.075	0.032	0.011	0.022
NTTN90_mRNA_27683	Ntab-TN90_AYMY-SS13773 12162..19375	NB-ARC domain,AAA domain,NACHT domain,LRR domain	CNL	0.182	0.2	0.149	0.639	0.542	0.559
NTTN90_mRNA_129199	Ntab-TN90_AYMY-SS92191 26875..31646	NB-ARC domain,AAA domain,AAA ATPase domain,Archaeal ATPase,RNA helicase,LRR domain	CNL	0.243	0.437	0.224	0.549	0.336	0.252
NTBX_mRNA_61777	Ntab-BX_AWOK-SS18838 56380..62248	NB-ARC domain,AAA domain,AAA ATPase domain,CHASEdomain,LRR domain	CNL	0	0.029	0	0.052	0.033	0
NTTN90_mRNA_82333	Ntab-TN90_AYMY-SS3485 231376..234833	NB-ARC domain,AAA ATPase domain,AAA domain,LRR domain	CNL	0.182	0.076	0	0	0.043	0.033
NTBX_mRNA_35521	Ntab-BX_AWOK-SS14913 8966..20032	NB-ARC domain,AAA ATPase domain,LRR domain	CNL	0	0	0.24	0.122	0.176	0.204
NTTN90_mRNA_84136	Ntab-TN90_AYMY-SS3718 35137..42124	NB-ARC domain,AAA domain,LRR domain	CNL	0.385	0.589	0.096	0.82	0.195	0.296
NTK326_mRNA_95938	Ntab-K326_AWOJ-SS3778 497938..510319	NB-ARC domain,AAA ATPase domain,AAA domain,LRR domain	CNL	0	0.471	0.516	0	0	0
NTBX_mRNA_108039	Ntab-BX_AWOK-SS5220 2592..5860	NB-ARC domain,AAA domain,LRR domain	CNL	0	0	0.15	0.052	0	0
NTBX_mRNA_1760	Ntab-BX_AWOK-SS10244 21849..26748	NB-ARC domain,AAA domain,LRR domain	CNL	0	0.01	0	0	0	0
NTTN90_mRNA_121264	Ntab-TN90_AYMY-SS8219 73129..87709	NB-ARC domain,AAA ATPase domain,AAA domain,Archaeal ATPase,associated with various cellular activities (AAA),LRR domain	CNL	0.061	0.105	0.043	0.18	0.033	0.055
NTK326_mRNA_115281	Ntab-K326_AWOJ-SS6231 17150..26303	NB-ARC domain,AAA domain,AAA ATPase domain,LRR domain	CNL	0	0	0	0	0	0
NTK326_mRNA_36048	Ntab-K326_AWOJ-SS14979 16521..23632	NB-ARC domain,AAA domain,NACHT domain,LRR domain	CNL	0.329	0.461	0.054	1	0.891	0.853
NTTN90_mRNA_15567	Ntab-TN90_AYMY-SS11903 92643..99323	NB-ARC domain,AAA domain,AAA ATPase domain,LRR domain	CNL	2.382	2.357	1.428	2.803	1.486	1.402
NTK326_mRNA_73127	Ntab-K326_AWOJ-SS20306 407027..415296	NB-ARC domain,AAA ATPase domain,AAA domain,LRR domain	CNL	2.342	1.952	1.192	1.976	0.511	0.93
NTTN90_mRNA_30779	Ntab-TN90_AYMY-SS14294 2465..37864	NB-ARC domain,AAA domain,LRR domain	CNL	0	0	0	0	0	0
NTBX_mRNA_99147	Ntab-BX_AWOK-SS41114 2..3129	NB-ARC domain,AAA domain,LRR domain	CNL	0	0	0	0	0.077	0.086
NTK326_mRNA_50832	Ntab-K326_AWOJ-SS17809 19862..24195	NB-ARC domain,AAA domain,AAA ATPase domain,NACHT domain,LRR domain	CNL	0.709	0.798	0.333	0.921	0.597	0.569
NTK326_mRNA_18063	Ntab-K326_AWOJ-SS12298 184535..188000	NB-ARC domain,AAA domain,associated with various cellular activities (AAA),AAA ATPase domain,LRR domain	CNL	0.976	1.298	0.601	0.905	0.13	0.131
Table S1 (a) Annotation and Expression values of tobacco NLR genes (continued)
				Expression (TPM)
NLR mRNA ID	NLR loci	domains	class	1W-1	1W-2	3W-1	3W-2	6W-1	6W-2
NTBX_mRNA_16766	Ntab-BX_AWOK-SS12106 491385..501722	Protein of unknown function (DUF3542),NB-ARC domain,AAA domain,NACHT domain,Holliday junction DNA helicase ruvB N-terminus,LRR domain	CNL	0.202	0.173	0	0.079	0	0
NTBX_mRNA_132524	Ntab-BX_AWOK-SS836 243431..253651	NB-ARC domain,AAA domain,Archaeal ATPase,AAA ATPase domain,LRR domain	CNL	0.232	0.308	0	0.262	0.11	0.14
NTTN90_mRNA_36067	Ntab-TN90_AYMY-SS1514 546..55685	NB-ARC domain,AAA domain,LRR domain	CNL	0.051	0.067	0	0.008	0	0.011
NTTN90_mRNA_82784	Ntab-TN90_AYMY-SS3558 406121..418472	NB-ARC domain,AAA ATPase domain,AAA domain,LRR domain	CNL	0.182	0.162	0.181	0	0.206	0
NTTN90_mRNA_30783	Ntab-TN90_AYMY-SS14294 71787..78410	NB-ARC domain,AAA domain,LRR domain	CNL	0.051	0.019	1.332	3.303	0.076	7.373
NTBX_mRNA_24683	Ntab-BX_AWOK-SS13081 22280..49977	NB-ARC domain,AAA ATPase domain,AAA domain,LRR domain	CNL	0.222	0.202	0	0.096	0	0
NTK326_mRNA_108677	Ntab-K326_AWOJ-SS537 35752..39663	NB-ARC domain,AAA domain,AAA ATPase domain,LRR domain	CNL	1.469	1.125	0.612	1.206	0.945	0.711
NTTN90_mRNA_15751	Ntab-TN90_AYMY-SS11929 5391..11952	NB-ARC domain,AAA ATPase domain,AAA domain,NACHT domain,LRR domain	CNL	0.193	0.228	0.053	0.254	0.119	0.088
NTTN90_mRNA_102491	Ntab-TN90_AYMY-SS5957 596256..604961	NB-ARC domain,AAA domain,LRR domain	CNL	0.091	0	0	0	0	0
NTK326_mRNA_49987	Ntab-K326_AWOJ-SS17670 135908..139517	NB-ARC domain,AAA ATPase domain,AAA domain,NACHT domain,LRR domain	CNL	1.633	1.663	1.525	4.531	1.618	1.247
NTTN90_mRNA_102488	Ntab-TN90_AYMY-SS5957 596256..602723	NB-ARC domain,AAA domain,LRR domain	CNL	0	0	0	0.852	0	0
NTTN90_mRNA_43265	Ntab-TN90_AYMY-SS16294 10010..14330	NB-ARC domain,AAA domain,AAA ATPase domain,NACHT domain,LRR domain	CNL	0.74	0.827	0.341	0	0.629	0.603
NTK326_mRNA_15573	Ntab-K326_AWOJ-SS11986 488831..509685	Protein of unknown function (DUF3542),NB-ARC domain,AAA domain,NACHT domain,Holliday junction DNA helicase ruvB N-terminus,LRR domain	CNL	0.144	0.135	0.107	0.095	0.098	0.077
NTTN90_mRNA_82790	Ntab-TN90_AYMY-SS3558 406181..418472	NB-ARC domain,AAA ATPase domain,AAA domain,LRR domain	CNL	0	0	0	0.189	0	0.142
NTTN90_mRNA_53212	Ntab-TN90_AYMY-SS17124 122968..128466	NB-ARC domain,AAA domain,AAA ATPase domain,CHASEdomain,LRR domain	CNL	0.274	0.494	0.49	0.697	0.64	0.351
NTK326_mRNA_50470	Ntab-K326_AWOJ-SS17740 277968..282405	NB-ARC domain,AAA domain,associated with various cellular activities (AAA),associated with various cellular activities (AAA),KaiC,LRR domain	CNL	1.582	1.356	3.49	2.643	1.629	1.706
NTK326_mRNA_34509	Ntab-K326_AWOJ-SS14691 6451..10916	NB-ARC domain,AAA domain,AAA ATPase domain,LRR domain	CNL	0.092	0.125	0	0.159	0	0
NTTN90_mRNA_36072	Ntab-TN90_AYMY-SS1514 10855..24013	NB-ARC domain,AAA domain,LRR domain	CNL	0.182	0.238	0.011	0.148	0.065	0.033
NTK326_mRNA_84161	Ntab-K326_AWOJ-SS2833 137723..142258	NB-ARC domain,LRR domain	CNL	0.123	0.087	0.032	0.079	0.022	0.044
NTTN90_mRNA_126779	Ntab-TN90_AYMY-SS891 249829..256030	NB-ARC domain,AAA domain,Archaeal ATPase,LRR domain	CNL	0.294	0.257	0.224	0.254	0.249	0.164
NTTN90_mRNA_10849	Ntab-TN90_AYMY-SS1140 410939..415083	Protein of unknown function (DUF3542),NB-ARC domain,AAA domain,NACHT domain,LRR domain	CNL	0.243	0.656	0.245	0.557	0.239	0.23
NTBX_mRNA_101491	Ntab-BX_AWOK-SS4390 120313..126974	NB-ARC domain,AAA domain,Archaeal ATPase,LRR domain	CNL	0	0	0	0	0	0.064
NTK326_mRNA_44762	Ntab-K326_AWOJ-SS16676 358584..371939	NB-ARC domain,associated with various cellular activities (AAA),AAA ATPase domain,NACHT domain,Archaeal ATPase,AAA domain,LRR domain	CNL	0	0	0	0.048	0.043	0.109
NTTN90_mRNA_129965	Ntab-TN90_AYMY-SS9351 22118..30225	NB-ARC domain,AAA domain,LRR domain	CNL	0.02	0	0	0	0	0
NTTN90_mRNA_84138	Ntab-TN90_AYMY-SS3718 35262..42829	NB-ARC domain,AAA domain,LRR domain	CNL	0	0	0.096	0.008	0	0
NTTN90_mRNA_30090	Ntab-TN90_AYMY-SS14199 537414..544765	NB-ARC domain,AAA domain,AAA ATPase domain,associated with various cellular activities (AAA),associated with various cellular activities (AAA),AAA domain (dynein-related subfamily),LRR domain	CNL	0	0	0	0	0	0
NTK326_mRNA_29142	Ntab-K326_AWOJ-SS13697 341496..346288	NB-ARC domain,AAA domain,AAA ATPase domain,associated with various cellular activities (AAA),Archaeal ATPase,LRR domain	CNL	0.247	0.308	0.354	0.928	0.304	0.164
NTK326_mRNA_28578	Ntab-K326_AWOJ-SS1362 482409..485587	NB-ARC domain,AAA domain,AAA ATPase domain,LRR domain	CNL	1.489	1.692	1.085	1.778	0.847	0.667
NTBX_mRNA_65659	Ntab-BX_AWOK-SS1938 215837..222028	NB-ARC domain,AAA domain,LRR domain	CNL	0.182	0.048	0	0.271	0.055	0
NTTN90_mRNA_97245	Ntab-TN90_AYMY-SS5331 122821..124980	NB-ARC domain,AAA ATPase domain,AAA domain,LRR domain	CNL	0.061	0.124	0.085	0.279	0.087	0.099
NTTN90_mRNA_6304	Ntab-TN90_AYMY-SS10823 522954..525594	NB-ARC domain,AAA domain,Holliday junction DNA helicase ruvB N-terminus,LRR domain	CNL	0.791	0.618	1.748	1.762	1.595	1.161
NTK326_mRNA_848	Ntab-K326_AWOJ-SS10128 6325..29925	NB-ARC domain,AAA domain,LRR domain	CNL	0	0	0	0	0	0
NTTN90_mRNA_42144	Ntab-TN90_AYMY-SS16101 428148..443419	NB-ARC domain,AAA domain,Protein of unknown function (DUF3542),LRR domain	CNL	0.304	0.323	0	0.254	0.293	0.548
NTBX_mRNA_132526	Ntab-BX_AWOK-SS836 243431..254040	NB-ARC domain,AAA domain,Archaeal ATPase,AAA ATPase domain,NACHT domain,LRR domain	CNL	0.182	0.865	0.42	0.742	0.439	0.333
NTTN90_mRNA_81129	Ntab-TN90_AYMY-SS3316 38258..48247	NB-ARC domain,AAA domain,associated with various cellular activities (AAA),AAA ATPase domain,LRR domain	CNL	1.095	1.331	0.693	0.795	0.13	0.066
NTTN90_mRNA_77355	Ntab-TN90_AYMY-SS2830 7649..13937	NB-ARC domain,AAA domain,NACHT domain,LRR domain	CNL	0	0	0	0	0	0
NTBX_mRNA_61774	Ntab-BX_AWOK-SS18838 47119..52080	NB-ARC domain,AAA ATPase domain,AAA domain,LRR domain	CNL	0	0	0	0.096	0	0
NTK326_mRNA_61506	Ntab-K326_AWOJ-SS18651 106115..113284	NB-ARC domain,AAA domain,AAA ATPase domain,CHASEdomain,LRR domain	CNL	0	0	0	0	0	0
NTK326_mRNA_61509	Ntab-K326_AWOJ-SS18651 108567..114362	NB-ARC domain,AAA domain,AAA ATPase domain,CHASEdomain,LRR domain	CNL	0.575	0.923	0	1.151	0.706	0.416
NTTN90_mRNA_84133	Ntab-TN90_AYMY-SS3718 35132..42829	NB-ARC domain,AAA domain,LRR domain	CNL	0.791	0	0	0	0.575	0
NTTN90_mRNA_21859	Ntab-TN90_AYMY-SS1283 243482..248066	NB-ARC domain,AAA domain,AAA ATPase domain,Protein of unknown function (DUF3542),LRR domain	CNL	0	0.029	0.277	0.197	0.119	0.197
NTK326_mRNA_23804	Ntab-K326_AWOJ-SS12973 16729..25596	NB-ARC domain,AAA ATPase domain,AAA domain,NACHT domain,LRR domain	CNL	0.226	0.279	0.064	0.286	0.141	0.109
NTTN90_mRNA_127337	Ntab-TN90_AYMY-SS898 64358..69148	NB-ARC domain,AAA domain,LRR domain	CNL	0.324	0.219	0.256	0.156	0.022	0.088
NTBX_mRNA_61776	Ntab-BX_AWOK-SS18838 56380..62218	NB-ARC domain,AAA domain,AAA ATPase domain,CHASEdomain,LRR domain	CNL	0.303	0.413	0.37	0.576	0.373	0.161
NTTN90_mRNA_65310	Ntab-TN90_AYMY-SS18761 301029..307484	NB-ARC domain,AAA domain,AAA ATPase domain,LRR domain	CNL	0.03	0.038	0.032	0	0	0.022
NTBX_mRNA_20748	Ntab-BX_AWOK-SS126 177008..192306	NB-ARC domain,AAA domain,associated with various cellular activities (AAA),associated with various cellular activities (AAA),associated with various cellular activities (AAA),AAA ATPase domain,LRR domain	CNL	0.625	1.019	0.65	1.45	0.813	0.731
NTBX_mRNA_36553	Ntab-BX_AWOK-SS15128 7521..14433	NB-ARC domain,AAA domain,NACHT domain,LRR domain	CNL	0.05	0	0	0.218	0	0.172
NTK326_mRNA_9295	Ntab-K326_AWOJ-SS1117 207614..211517	Protein of unknown function (DUF3542),NB-ARC domain,AAA domain,NACHT domain,LRR domain	CNL	0.585	0.567	0.204	0.262	0.043	0.12
NTTN90_mRNA_26052	Ntab-TN90_AYMY-SS13505 11097..15538	NB-ARC domain,AAA domain,AAA ATPase domain,LRR domain	CNL	0.101	0.029	0.032	0.115	0	0
NTK326_mRNA_61511	Ntab-K326_AWOJ-SS18651 118648..125102	NB-ARC domain,AAA ATPase domain,AAA domain,LRR domain	CNL	0.236	0.106	0	0.397	0.163	0.197
Table S1 (a) Annotation and Expression values of tobacco NLR genes (continued)
				Expression (TPM)
NLR mRNA ID	NLR loci	domains	class	1W-1	1W-2	3W-1	3W-2	6W-1	6W-2
NTK326_mRNA_29814	Ntab-K326_AWOJ-SS13855 13527..26390	NB-ARC domain,AAA domain,LRR domain	CNL	0.791	0	0.097	0.389	0.261	0
NTK326_mRNA_135486	Ntab-K326_AWOJ-SS876 244266..251815	NB-ARC domain,AAA domain,Archaeal ATPase,LRR domain	CNL	0.205	0.269	0.258	0.27	0.326	0.219
NTK326_mRNA_41810	Ntab-K326_AWOJ-SS16177 697698..702254	Protein of unknown function (DUF3542),NB-ARC domain,AAA domain,NACHT domain,LRR domain	CNL	0.606	0.317	0	0.698	0.272	0.077
NTTN90_mRNA_32143	Ntab-TN90_AYMY-SS14503 408197..411778	NB-ARC domain,AAA domain,LRR domain	CNL	1.794	0	0	0.992	1.41	2.114
NTBX_mRNA_14176	Ntab-BX_AWOK-SS11793 50625..55076	NB-ARC domain,AAA domain,AAA ATPase domain,LRR domain	CNL	0.121	0.135	0.11	0.323	0.066	0.14
NTTN90_mRNA_46764	Ntab-TN90_AYMY-SS16573 251284..264951	NB-ARC domain,AAA domain,LRR domain	CNL	0.517	0.912	0	0.5	0.195	0.219
NTTN90_mRNA_84152	Ntab-TN90_AYMY-SS3719 155645..159495	NB-ARC domain,AAA domain,LRR domain	CNL	0	0.39	0	0	0.033	0.033
NTBX_mRNA_91223	Ntab-BX_AWOK-SS343389 7653..15636	NB-ARC domain,AAA domain,AAA ATPase domain,LRR domain	CNL	0	0.058	0.14	0.192	0	0.043
NTTN90_mRNA_128274	Ntab-TN90_AYMY-SS910 13015..34414	NB-ARC domain,AAA domain,LRR domain	CNL	0.081	0.076	0.021	0.107	0.043	0.022
NTK326_mRNA_29818	Ntab-K326_AWOJ-SS13855 13527..26472	NB-ARC domain,AAA domain,LRR domain	CNL	0	0	0	0	0	0
NTTN90_mRNA_24098	Ntab-TN90_AYMY-SS13183 226831..231097	NB-ARC domain,AAA ATPase domain,AAA domain,LRR domain	CNL	0.091	0.333	0.096	0.377	0.119	0.186
NTBX_mRNA_97358	Ntab-BX_AWOK-SS3951 106929..113658	NB-ARC domain,AAA domain,AAA ATPase domain,LRR domain	CNL	1.291	1.067	0.78	1.642	0.681	0.559
NTTN90_mRNA_42140	Ntab-TN90_AYMY-SS16101 231177..442489	NB-ARC domain,AAA domain,Protein of unknown function (DUF3542),LRR domain	CNL	0	0	0	0	0	0
NTK326_mRNA_50477	Ntab-K326_AWOJ-SS17740 218465..222985	NB-ARC domain,AAA domain,AAA ATPase domain,NACHT domain,Poxvirus Aprotein,associated with various cellular activities (AAA),associated with various cellular activities (AAA),LRR domain	CNL	3.009	1.932	1.428	2.611	1.162	1.324
NTK326_mRNA_61517	Ntab-K326_AWOJ-SS18651 197257..254175	NB-ARC domain,AAA ATPase domain,AAA domain,associated with various cellular activities (AAA),LRR domain	CNL	0	1.221	0.526	1.063	0.717	0.536
NTBX_mRNA_61778	Ntab-BX_AWOK-SS18838 56472..62248	NB-ARC domain,AAA domain,AAA ATPase domain,CHASEdomain,LRR domain	CNL	0.04	0	0	0.052	0	0.043
NTK326_mRNA_137370	Ntab-K326_AWOJ-SS895 194615..204607	NB-ARC domain,AAA domain,LRR domain	CNL	0.072	0.067	0.021	0.095	0.043	0.022
NTK326_mRNA_850	Ntab-K326_AWOJ-SS10128 21846..29925	NB-ARC domain,AAA domain,LRR domain	CNL	0	0	0	0	0	0
NTBX_mRNA_91224	Ntab-BX_AWOK-SS343389 7653..15883	NB-ARC domain,AAA ATPase domain,AAA domain,LRR domain	CNL	0	0	0	0.131	0.033	0.172
NTBX_mRNA_59586	Ntab-BX_AWOK-SS18676 130258..133924	NB-ARC domain,AAA domain,LRR domain	CNL	0.171	0.038	0	0	0	0.021
NTK326_mRNA_115279	Ntab-K326_AWOJ-SS6231 17150..22661	NB-ARC domain,AAA domain,AAA ATPase domain,LRR domain	CNL	0.072	0.183	0.14	0.357	0.261	0.153
NTK326_mRNA_108678	Ntab-K326_AWOJ-SS537 35752..39663	NB-ARC domain,AAA domain,AAA ATPase domain,LRR domain	CNL	0.483	1.125	0.612	1.206	0.945	0.711
NTK326_mRNA_85299	Ntab-K326_AWOJ-SS291318 25619..44393	NB-ARC domain,AAA ATPase domain,AAA domain,LRR domain	CNL	0.082	0.087	0.021	0.087	0.033	0.022
NTTN90_mRNA_98694	Ntab-TN90_AYMY-SS5513 608786..613615	NB-ARC domain,AAA ATPase domain,LRR domain	CNL	0.122	0.257	0.213	0.557	0.814	0.614
NTBX_mRNA_34209	Ntab-BX_AWOK-SS14643 272274..276890	NB-ARC domain,AAA domain,AAA ATPase domain,Protein of unknown function (DUF3542),LRR domain	CNL	0	0.096	0.17	0.131	0.066	0.097
NTTN90_mRNA_42145	Ntab-TN90_AYMY-SS16101 437050..442489	NB-ARC domain,AAA domain,Protein of unknown function (DUF3542),LRR domain	CNL	0	0	0.48	1.049	0	0
NTK326_mRNA_100842	Ntab-K326_AWOJ-SS4386 126527..132490	NB-ARC domain,AAA domain,Archaeal ATPase,LRR domain	CNL	0	0.163	0	0.143	0.022	0
NTTN90_mRNA_20628	Ntab-TN90_AYMY-SS12570 316614..321468	NB-ARC domain,AAA domain,AAA ATPase domain,associated with various cellular activities (AAA),Archaeal ATPase,LRR domain	CNL	0.264	0.314	0.384	0.992	0.325	0.241
NTTN90_mRNA_129963	Ntab-TN90_AYMY-SS9351 22118..30046	NB-ARC domain,AAA domain,LRR domain	CNL	0	0	0	0	0	0
NTTN90_mRNA_53915	Ntab-TN90_AYMY-SS17177 4253..9705	NB-ARC domain,AAA domain,AAA ATPase domain,LRR domain	CNL	0.578	0.532	0.245	0.475	0.607	0.548
NTBX_mRNA_16275	Ntab-BX_AWOK-SS1205 662552..666483	NB-ARC domain,AAA ATPase domain,AAA domain,LRR domain	CNL	0.091	0.048	0.02	0.035	0.033	0
NTTN90_mRNA_60202	Ntab-TN90_AYMY-SS18049 20380..24553	NB-ARC domain,Protein of unknown function (DUF3542),AAA domain,NACHT domain,Holliday junction DNA helicase ruvB N-terminus,LRR domain	CNL	0.243	0.361	0.682	0.631	0.423	0.416
NTTN90_mRNA_6687	Ntab-TN90_AYMY-SS10868 11905..16911	NB-ARC domain,AAA domain,AAA ATPase domain,LRR domain	CNL	0.243	0.266	0.096	0.279	0.043	0.044
NTTN90_mRNA_103113	Ntab-TN90_AYMY-SS6040 59334..64539	NB-ARC domain,AAA domain,AAA ATPase domain,LRR domain	CNL	0.081	0.181	0.149	0.385	0.271	0.164
NTK326_mRNA_95016	Ntab-K326_AWOJ-SS3696 250595..254143	NB-ARC domain,AAA ATPase domain,AAA domain,LRR domain	CNL	0.175	0.067	0	0	0.043	0.033
NTTN90_mRNA_42881	Ntab-TN90_AYMY-SS16241 192125..211281	NB-ARC domain,AAA domain,AAA ATPase domain,NACHT domain,LRR domain	CNL	0.091	0.048	0.107	0.254	0.098	0.252
NTTN90_mRNA_98324	Ntab-TN90_AYMY-SS547 80153..84043	NB-ARC domain,AAA domain,AAA ATPase domain,LRR domain	CNL	0.568	1.207	0.672	1.36	1.15	0.822
NTTN90_mRNA_93352	Ntab-TN90_AYMY-SS4817 22787..27864	NB-ARC domain,AAA domain,Archaeal ATPase,AAA ATPase domain,NACHT domain,LRR domain	CNL	0.284	0.637	0.298	0.844	0.456	0.438
NTK326_mRNA_57023	Ntab-K326_AWOJ-SS18309 19368..26056	NB-ARC domain,AAA domain,LRR domain	CNL	0.996	1.567	1.278	3.119	6.289	7.088
NTBX_mRNA_19240	Ntab-BX_AWOK-SS12420 172613..176510	NB-ARC domain,AAA domain,associated with various cellular activities (AAA),AAA ATPase domain,LRR domain	CNL	2.017	1.5	1.121	2.096	1.142	1.225
NTBX_mRNA_50776	Ntab-BX_AWOK-SS18003 272989..280772	NB-ARC domain,AAA domain,LRR domain	CNL	0	0	0	0	0	0
NTTN90_mRNA_15580	Ntab-TN90_AYMY-SS11905 24207..32039	NB-ARC domain,AAA ATPase domain,AAA domain,LRR domain	CNL	1.176	0.988	0.608	1.115	0.271	0.471
NTBX_mRNA_49676	Ntab-BX_AWOK-SS17823 140453..146314	NB-ARC domain,AAA ATPase domain,AAA domain,NACHT domain,LRR domain	CNL	0.403	0.596	0	1.441	0.813	0.462
NTK326_mRNA_78217	Ntab-K326_AWOJ-SS2305 148203..150425	NB-ARC domain,AAA ATPase domain,AAA domain,LRR domain	CNL	0.359	0.125	0.193	0.984	0.076	0.088
NTTN90_mRNA_98279	Ntab-TN90_AYMY-SS54636 93022..111547	NB-ARC domain,AAA domain,LRR domain	CNL	0	0	0.235	0	0.304	0.219
NTBX_mRNA_61757	Ntab-BX_AWOK-SS18838 138017..147426	NB-ARC domain,AAA ATPase domain,AAA domain,associated with various cellular activities (AAA),LRR domain	CNL	0.867	1.365	0.57	1.197	0.835	0.623
NTBX_mRNA_97202	Ntab-BX_AWOK-SS3945 16100..23018	NB-ARC domain,AAA domain,LRR domain	CNL	0	0	0	0	0	0.043
NTTN90_mRNA_30785	Ntab-TN90_AYMY-SS14294 72611..76057	NB-ARC domain,AAA domain,LRR domain	CNL	1.865	3.136	0	0	12.843	0.077
NTK326_mRNA_24613	Ntab-K326_AWOJ-SS13098 44934..51966	NB-ARC domain,AAA domain,AAA ATPase domain,NTPase,NACHT domain,Viral (Superfamily 1) RNA helicase,LRR domain	CNL	1.489	1.884	1.547	1.198	1.162	1.039
NTK326_mRNA_61519	Ntab-K326_AWOJ-SS18651 208603..254175	NB-ARC domain,AAA ATPase domain,AAA domain,associated with various cellular activities (AAA),LRR domain	CNL	1.048	1.471	1.074	1.119	0.673	0.47
Table S1 (a) Annotation and Expression values of tobacco NLR genes (continued)
				Expression (TPM)
NLR mRNA ID	NLR loci	domains	class	1W-1	1W-2	3W-1	3W-2	6W-1	6W-2
NTK326_mRNA_140205	Ntab-K326_AWOJ-SS9314 36566..42115	NB-ARC domain,AAA domain,AAA ATPase domain,LRR domain	CNL	0.359	0.202	0.247	0.341	0.391	0.328
NTTN90_mRNA_53210	Ntab-TN90_AYMY-SS17124 112943..118650	NB-ARC domain,AAA ATPase domain,AAA domain,LRR domain	CNL	0.193	0.067	0.128	0.287	0.141	0.121
NTK326_mRNA_61508	Ntab-K326_AWOJ-SS18651 108567..113424	NB-ARC domain,AAA domain,AAA ATPase domain,CHASEdomain,LRR domain	CNL	0	0	0	0	0	0
NTBX_mRNA_107792	Ntab-BX_AWOK-SS5178 76521..81571	NB-ARC domain,AAA domain,Archaeal ATPase,AAA ATPase domain,NACHT domain,LRR domain	CNL	0.091	0.125	0.5	0.463	0.165	0.387
NTBX_mRNA_16763	Ntab-BX_AWOK-SS12106 482677..499411	Protein of unknown function (DUF3542),NB-ARC domain,AAA domain,NACHT domain,Holliday junction DNA helicase ruvB N-terminus,LRR domain	CNL	0	0.115	0	0.07	0	0
NTTN90_mRNA_24099	Ntab-TN90_AYMY-SS13183 227588..231097	NB-ARC domain,AAA ATPase domain,AAA domain,LRR domain	CNL	0	0	0	0	0	0
NTTN90_mRNA_96435	Ntab-TN90_AYMY-SS5218 10183..16741	NB-ARC domain,AAA domain,NACHT domain,LRR domain	CNL	0.537	0.827	0.576	1.123	0.759	0.975
NTBX_mRNA_35214	Ntab-BX_AWOK-SS14835 6149..10468	NB-ARC domain,AAA domain,AAA ATPase domain,LRR domain	CNL	0.071	0.087	0.07	0.07	0.011	0.032
NTBX_mRNA_71655	Ntab-BX_AWOK-SS202027 1155..13405	NB-ARC domain,AAA ATPase domain,AAA domain,LRR domain	CNL	0.101	0	0.09	0	0	0
NTTN90_mRNA_109401	Ntab-TN90_AYMY-SS6793 103581..107541	NB-ARC domain,AAA ATPase domain,AAA domain,Holliday junction DNA helicase ruvB N-terminus,NACHT domain,LRR domain	CNL	0.061	0	0	0	0	0
NTK326_mRNA_15574	Ntab-K326_AWOJ-SS11986 488831..509685	Protein of unknown function (DUF3542),NB-ARC domain,AAA domain,NACHT domain,Holliday junction DNA helicase ruvB N-terminus,LRR domain	CNL	0	0.144	0	0.159	0	0
NTTN90_mRNA_77356	Ntab-TN90_AYMY-SS2830 7677..13937	NB-ARC domain,AAA domain,NACHT domain,LRR domain	CNL	0	0.238	0	0	0	0.033
NTK326_mRNA_29820	Ntab-K326_AWOJ-SS13855 30885..35323	NB-ARC domain,AAA domain,LRR domain	CNL	0.668	0.394	0.204	0.286	0.13	0.109
NTTN90_mRNA_43266	Ntab-TN90_AYMY-SS16294 10010..14330	NB-ARC domain,AAA domain,AAA ATPase domain,NACHT domain,LRR domain	CNL	0	0	0	1.262	0	0
NTTN90_mRNA_125880	Ntab-TN90_AYMY-SS8813 138522..145238	NB-ARC domain,AAA domain,Archaeal ATPase,AAA ATPase domain,LRR domain	CNL	0.334	0.561	0.32	0.705	0.51	0.46
NTBX_mRNA_99146	Ntab-BX_AWOK-SS41114 2..2988	NB-ARC domain,AAA domain,LRR domain	CNL	0.393	0.26	0	0.21	0	0
NTTN90_mRNA_55781	Ntab-TN90_AYMY-SS174269 3800..12005	NB-ARC domain,Protein of unknown function (DUF3542),Protein of unknown function (DUF3542),AAA domain,LRR domain	CNL	0.122	0.162	0.203	0.049	0.043	0.044
NTTN90_mRNA_41256	Ntab-TN90_AYMY-SS15950 19287..35734	NB-ARC domain,LRR domain	NL	3.628	1.35	0.938	0.861	0.304	0.186
NTTN90_mRNA_54467	Ntab-TN90_AYMY-SS17251 236617..243505	NB-ARC domain,AAA domain,AAA ATPase domain,Holliday junction DNA helicase ruvB N-terminus,NACHT domain,associated with various cellular activities (AAA),associated with various cellular activities (AAA),LRR domain	NL	0.061	0.2	0.437	0.811	0.553	0.405
NTTN90_mRNA_81051	Ntab-TN90_AYMY-SS3300 24690..28750	NB-ARC domain,AAA domain,NACHT domain,LRR domain	NL	0.77	0.181	0.341	0.762	0.217	0.482
NTTN90_mRNA_15566	Ntab-TN90_AYMY-SS11903 83257..90146	NB-ARC domain,AAA domain,Holliday junction DNA helicase ruvB N-terminus,LRR domain	NL	0.649	0.656	0.426	1.065	0.488	0.362
NTTN90_mRNA_11380	Ntab-TN90_AYMY-SS11451 202028..205012	NB-ARC domain,AAA domain,ArgK protein,LRR domain	NL	0.101	0.076	0.49	0.221	0	0.077
NTK326_mRNA_121254	Ntab-K326_AWOJ-SS7018 233802..236974	NB-ARC domain,AAA domain,NACHT domain,Archaeal ATPase,LRR domain	NL	0.668	0.808	0.612	1.079	0.445	0.405
NTBX_mRNA_92338	Ntab-BX_AWOK-SS3528 395900..401666	NB-ARC domain,NACHT domain,AAA domain,AAA ATPase domain,associated with various cellular activities (AAA),ABC transporter,Archaeal ATPase,Domain of unknown function DUF87,LRR domain	NL	0	0	0	0	0	0
NTBX_mRNA_91409	Ntab-BX_AWOK-SS3452 15175..19091	NB-ARC domain,LRR domain	NL	0.222	0.038	0.23	0	0.077	0.312
NTTN90_mRNA_35302	Ntab-TN90_AYMY-SS15048 23341..32292	NB-ARC domain,LRR domain	NL	1.105	0.304	0	0	0	0
NTK326_mRNA_31123	Ntab-K326_AWOJ-SS140901 10327..18260	NB-ARC domain,Jacalin-like lectin domain,AAA domain,KaiC,AAA ATPase domain,NTPase,Viral (Superfamily 1) RNA helicase,NACHT domain,associated with various cellular activities (AAA),CobW/HypB/UreG, nucleotide-binding domain,LRR domain	NL	1.91	2.269	1.332	3.325	2.129	1.488
NTTN90_mRNA_63326	Ntab-TN90_AYMY-SS18472 435347..452557	NB-ARC domain,Jacalin-like lectin domain,AAA domain,AAA ATPase domain,KaiC,NTPase,CobW/HypB/UreG, nucleotide-binding domain,Viral (Superfamily 1) RNA helicase,associated with various cellular activities (AAA),LRR domain	NL	0	0.257	0.011	0.279	0	0
NTTN90_mRNA_105966	Ntab-TN90_AYMY-SS64067 11361..16169	NB-ARC domain,LRR domain	NL	0	0	0.288	0	0.228	0
NTK326_mRNA_8591	Ntab-K326_AWOJ-SS11039 126400..130339	NB-ARC domain,AAA ATPase domain,AAA domain,LRR domain	NL	2.136	2.038	0	0	0	1.717
NTBX_mRNA_109155	Ntab-BX_AWOK-SS53757 15586..19329	NB-ARC domain,associated with various cellular activities (AAA),AAA domain,LRR domain	NL	0.635	0.096	0.56	0.786	0	0
NTTN90_mRNA_32142	Ntab-TN90_AYMY-SS14503 408197..411313	NB-ARC domain,AAA domain,Archaeal ATPase,AAA ATPase domain,KaiC,LRR domain	NL	0	1.274	0.576	0.647	0	0
NTBX_mRNA_17664	Ntab-BX_AWOK-SS1222 784851..797070	NB-ARC domain,LRR domain	NL	0.807	0.75	0.46	0.9	0.329	0.484
NTTN90_mRNA_43263	Ntab-TN90_AYMY-SS16294 4355..9275	NB-ARC domain,LRR domain	NL	1.49	2.205	2.345	2.983	1.497	0.646
NTTN90_mRNA_27922	Ntab-TN90_AYMY-SS13810 191136..197378	NB-ARC domain,AAA domain,AAA ATPase domain,UDP-N-acetylenolpyruvoylglucosamine reductase, C-terminal domain,LRR domain	NL	0	0.133	0.043	0.18	0.098	0.033
NTK326_mRNA_72401	Ntab-K326_AWOJ-SS2022 17092..22085	NB-ARC domain,LRR domain	NL	0	0	0	0	0	0
NTBX_mRNA_50777	Ntab-BX_AWOK-SS18003 273409..280772	NB-ARC domain,AAA domain,AAA ATPase domain,NTPase,LRR domain	NL	0.02	0.01	0	0.052	0	0
NTBX_mRNA_36727	Ntab-BX_AWOK-SS15168 173702..180017	NB-ARC domain,AAA domain,AAA ATPase domain,LRR domain	NL	0	0.135	0	0.288	0	0
NTTN90_mRNA_91019	Ntab-TN90_AYMY-SS4552 278221..282079	NB-ARC domain,AAA domain,LRR domain	NL	1.459	1.54	1.354	3.09	0.846	1.643
NTK326_mRNA_121253	Ntab-K326_AWOJ-SS7018 223690..228902	NB-ARC domain,LRR domain	NL	1.869	1.01	1.697	2.174	1.01	1.159
NTK326_mRNA_72002	Ntab-K326_AWOJ-SS20144 158981..173042	NB-ARC domain,AAA domain,AAA ATPase domain,KaiC,NTPase,Viral (Superfamily 1) RNA helicase,CobW/HypB/UreG, nucleotide-binding domain,associated with various cellular activities (AAA),LRR domain	NL	0.883	1.317	0	0.024	0	0
NTTN90_mRNA_8845	Ntab-TN90_AYMY-SS111198 4452..7119	NB-ARC domain,AAA domain,Holliday junction DNA helicase ruvB N-terminus,AAA ATPase domain,associated with various cellular activities (AAA),LRR domain	NL	1.155	0.371	0.192	0.082	0.152	0.088
NTBX_mRNA_102958	Ntab-BX_AWOK-SS4586 50772..55386	NB-ARC domain,NACHT domain,associated with various cellular activities (AAA),AAA ATPase domain,Archaeal ATPase,LRR domain	NL	0.061	0.048	0.04	0.07	0	0.032
NTK326_mRNA_126849	Ntab-K326_AWOJ-SS769 113086..121207	NB-ARC domain,AAA domain,AAA ATPase domain,NACHT domain,NTPase,associated with various cellular activities (AAA),LRR domain	NL	0.277	0.404	0.333	0.492	0.228	0.317
NTBX_mRNA_20754	Ntab-BX_AWOK-SS126 193024..317238	NB-ARC domain,Jacalin-like lectin domain,AAA domain,KaiC,AAA ATPase domain,Holliday junction DNA helicase ruvB N-terminus,NTPase,associated with various cellular activities (AAA),Viral (Superfamily 1) RNA helicase,CobW/HypB/UreG, nucleotide-binding domain,Uncharacterized conserved protein (DUF2075),NACHT domain,Part of AAA domain,Zeta toxin,LRR domain	NL	0.565	0.067	0.27	0.603	0.066	0
NTTN90_mRNA_82332	Ntab-TN90_AYMY-SS3485 205883..215565	NB-ARC domain,AAA domain,AAA ATPase domain,KaiC,LRR domain	NL	0	0	0	0	0	0
NTK326_mRNA_95708	Ntab-K326_AWOJ-SS3759 28304..32387	NB-ARC domain,AAA domain,NACHT domain,LRR domain	NL	0	0	0.043	0	0	0
NTTN90_mRNA_6839	Ntab-TN90_AYMY-SS10882 74163..84561	NB-ARC domain,AAA domain,Jacalin-like lectin domain,NTPase,KaiC,CobW/HypB/UreG, nucleotide-binding domain,LRR domain	NL	5.716	5.845	2.995	6.221	4.361	4.481
NTK326_mRNA_124222	Ntab-K326_AWOJ-SS7342 463719..471104	NB-ARC domain,AAA domain,NACHT domain,SRP54-type protein, GTPase domain,LRR domain	NL	0.411	0	0	0.667	0	0.241
NTBX_mRNA_1759	Ntab-BX_AWOK-SS10244 21849..26728	NB-ARC domain,AAA domain,LRR domain	NL	0.02	0	0	0	0	0
Table S1 (a) Annotation and Expression values of tobacco NLR genes (continued)
				Expression (TPM)
NLR mRNA ID	NLR loci	domains	class	1W-1	1W-2	3W-1	3W-2	6W-1	6W-2
NTBX_mRNA_30775	Ntab-BX_AWOK-SS13997 7786..10658	NB-ARC domain,LRR domain	NL	0.071	0.144	0.03	0.114	0.022	0
NTK326_mRNA_97823	Ntab-K326_AWOJ-SS3968 103538..110324	NB-ARC domain,AAA domain,Holliday junction DNA helicase ruvB N-terminus,LRR domain	NL	0.308	0.644	0.193	1.238	0.38	0.208
NTTN90_mRNA_43458	Ntab-TN90_AYMY-SS16316 272290..276875	NB-ARC domain,AAA domain,AAA ATPase domain,NTPase,LRR domain	NL	0	0	0	0.057	0	0
NTTN90_mRNA_81039	Ntab-TN90_AYMY-SS330 488722..491581	NB-ARC domain,AAA domain,AAA ATPase domain,Holliday junction DNA helicase ruvB N-terminus,ArgK protein,NACHT domain,LRR domain	NL	0	0	0	0	0	0
NTTN90_mRNA_30419	Ntab-TN90_AYMY-SS1424 571706..578534	NB-ARC domain,LRR domain	NL	0	0	0	0	0	0
NTTN90_mRNA_46479	Ntab-TN90_AYMY-SS165521 45024..53272	NB-ARC domain,associated with various cellular activities (AAA),associated with various cellular activities (AAA),AAA domain,AAA ATPase domain,NACHT domain,Archaeal ATPase,LRR domain	NL	0.213	0.266	0.309	0.221	0.391	0.077
NTTN90_mRNA_3435	Ntab-TN90_AYMY-SS1046 303108..310212	NB-ARC domain,AAA domain,AAA ATPase domain,LRR domain	NL	0.162	0.247	0.085	0.123	0.065	0.044
NTBX_mRNA_118503	Ntab-BX_AWOK-SS6587 312494..315154	NB-ARC domain,LRR domain	NL	1.866	1.759	1.431	2.044	2.559	3.687
NTTN90_mRNA_117651	Ntab-TN90_AYMY-SS780 151278..165615	NB-ARC domain,AAA domain,Protein of unknown function (DUF3542),Protein of unknown function (DUF3542),associated with various cellular activities (AAA),LRR domain	NL	0	0.39	0	0.877	0.239	1.074
NTBX_mRNA_124795	Ntab-BX_AWOK-SS735 109710..121427	NB-ARC domain,AAA domain,Protein of unknown function (DUF3542),Protein of unknown function (DUF3542),associated with various cellular activities (AAA),LRR domain	NL	0	0.038	0	0.044	0.033	0
NTTN90_mRNA_75584	Ntab-TN90_AYMY-SS2636 729676..734561	NB-ARC domain,LRR domain	NL	0	0	0	0	0	0
NTTN90_mRNA_48156	Ntab-TN90_AYMY-SS16699 202064..209212	NB-ARC domain,Protein of unknown function (DUF3542),Protein of unknown function (DUF3542),Protein of unknown function (DUF3542),AAA domain,Holliday junction DNA helicase ruvB N-terminus,LRR domain	NL	1.368	1.435	0.789	1.647	1.247	0.646
NTTN90_mRNA_88844	Ntab-TN90_AYMY-SS4295 41429..44876	NB-ARC domain,AAA domain,SRP54-type protein, GTPase domain,LRR domain	NL	0.264	0.371	0.149	0.484	0	0.164
NTTN90_mRNA_87634	Ntab-TN90_AYMY-SS414 66705..70826	NB-ARC domain,AAA domain,NACHT domain,LRR domain	NL	0.142	0.152	0.085	0.27	0.108	0.088
NTK326_mRNA_12042	Ntab-K326_AWOJ-SS11524 308937..316284	NB-ARC domain,LRR domain	NL	0	0	0	0	0	0
NTK326_mRNA_33719	Ntab-K326_AWOJ-SS14546 78515..81898	NB-ARC domain,AAA domain,AAA ATPase domain,Archaeal ATPase,Phosphoribosyl transferase domain,LRR domain	NL	0.431	0.231	0.827	0.476	0.597	0.503
NTK326_mRNA_12049	Ntab-K326_AWOJ-SS11524 308937..316364	NB-ARC domain,LRR domain	NL	0.031	0.087	0.075	0.27	0.043	0
NTTN90_mRNA_51330	Ntab-TN90_AYMY-SS16967 86663..89175	NB-ARC domain,LRR domain	NL	0.142	0	0	0	0	0
NTTN90_mRNA_121281	Ntab-TN90_AYMY-SS8219 242308..247722	NB-ARC domain,LRR domain	NL	0.091	0.114	0.043	0.205	0.033	0
NTBX_mRNA_118516	Ntab-BX_AWOK-SS6587 503539..509166	NB-ARC domain,LRR domain	NL	0.081	0.077	0.02	0	0	0.032
NTTN90_mRNA_16578	Ntab-TN90_AYMY-SS12060 39959..45573	NB-ARC domain,AAA domain,LRR domain	NL	0	0.238	0	0	0	0.263
NTTN90_mRNA_27916	Ntab-TN90_AYMY-SS13810 190591..197378	NB-ARC domain,AAA domain,AAA ATPase domain,LRR domain	NL	0.811	0.029	0.107	0.475	0	0.055
NTTN90_mRNA_60201	Ntab-TN90_AYMY-SS18049 28274..33473	Protein of unknown function (DUF3542),NB-ARC domain,AAA domain,Holliday junction DNA helicase ruvB N-terminus,NACHT domain,associated with various cellular activities (AAA),LRR domain	NL	0.872	1.321	0.757	1.123	1.79	1.819
NTBX_mRNA_34126	Ntab-BX_AWOK-SS14624 6317..16219	NB-ARC domain,AAA domain,NACHT domain,NTPase,Viral (Superfamily 1) RNA helicase,KaiC,AAA ATPase domain,Part of AAA domain,associated with various cellular activities (AAA),Miro-like protein,CobW/HypB/UreG, nucleotide-binding domain,LRR domain	NL	1.16	1.644	1.411	0.14	1.186	0
NTBX_mRNA_134796	Ntab-BX_AWOK-SS8598 80229..89636	NB-ARC domain,AAA domain,LRR domain	NL	0	0.029	0.15	0.306	0.11	0
NTBX_mRNA_125206	Ntab-BX_AWOK-SS7397 569194..574204	NB-ARC domain,AAA domain,LRR domain	NL	0	0	0	0.026	0.044	0.043
NTTN90_mRNA_63334	Ntab-TN90_AYMY-SS18472 457196..477150	NB-ARC domain,AAA domain,Jacalin-like lectin domain,AAA ATPase domain,KaiC,NTPase,Viral (Superfamily 1) RNA helicase,CobW/HypB/UreG, nucleotide-binding domain,associated with various cellular activities (AAA),Uncharacterized conserved protein (DUF2075),Uncharacterized conserved protein (DUF2075),Holliday junction DNA helicase ruvB N-terminus,NACHT domain,Part of AAA domain,LRR domain	NL	1.601	0	0	0	0	0
NTTN90_mRNA_67686	Ntab-TN90_AYMY-SS2002 21147..26609	NB-ARC domain,LRR domain	NL	0.213	1.14	1.247	0	0	0
NTK326_mRNA_16511	Ntab-K326_AWOJ-SS120862 5688..13920	NB-ARC domain,NACHT domain,AAA ATPase domain,AAA domain,associated with various cellular activities (AAA),ABC transporter,Archaeal ATPase,Domain of unknown function DUF87,LRR domain	NL	0	0	0	0.238	0	0.623
NTK326_mRNA_55750	Ntab-K326_AWOJ-SS18160 179845..183794	NB-ARC domain,LRR domain	NL	0.514	0.288	0.451	0.817	0.174	0.197
NTBX_mRNA_20747	Ntab-BX_AWOK-SS126 177008..180695	NB-ARC domain,AAA domain,LRR domain	NL	0.575	0.702	0.66	0.707	0.143	0.226
NTTN90_mRNA_129962	Ntab-TN90_AYMY-SS9351 7052..12942	NB-ARC domain,AAA domain,associated with various cellular activities (AAA),associated with various cellular activities (AAA),LRR domain	NL	0.111	0.01	0.032	0.074	0	0.011
NTK326_mRNA_16505	Ntab-K326_AWOJ-SS120862 5688..13637	NB-ARC domain,NACHT domain,AAA ATPase domain,AAA domain,associated with various cellular activities (AAA),ABC transporter,Archaeal ATPase,Domain of unknown function DUF87,LRR domain	NL	0.154	0	0.322	0	0.141	0
NTTN90_mRNA_37127	Ntab-TN90_AYMY-SS1530 735244..743672	NB-ARC domain,LRR domain	NL	0	0.029	0	0	0.217	0
NTTN90_mRNA_109400	Ntab-TN90_AYMY-SS6793 63541..70551	NB-ARC domain,AAA ATPase domain,AAA domain,associated with various cellular activities (AAA),LRR domain	NL	0.426	1.169	1.407	1.68	1.193	1.621
NTTN90_mRNA_76373	Ntab-TN90_AYMY-SS2710 6978..11836	NB-ARC domain,LRR domain	NL	0.172	0.124	0.053	0.123	0.033	0.055
NTK326_mRNA_7349	Ntab-K326_AWOJ-SS10862 617301..621439	NB-ARC domain,Arabidopsis broad-spectrum mildew resistance protein RPW8,AAA domain,NACHT domain,Archaeal ATPase,LRR domain	NL	11.319	7.018	9.44	11.118	46.87	45.614
NTTN90_mRNA_68441	Ntab-TN90_AYMY-SS205188 3944..9815	NB-ARC domain,AAA domain,NACHT domain,LRR domain	NL	0	0	0	0	0.119	0
NTTN90_mRNA_40523	Ntab-TN90_AYMY-SS15811 803498..806514	NB-ARC domain,AAA domain,AAA ATPase domain,Holliday junction DNA helicase ruvB N-terminus,NACHT domain,ArgK protein,SRP54-type protein, GTPase domain,Zeta toxin,LRR domain	NL	0	0	0	0	0	0.088
NTTN90_mRNA_22164	Ntab-TN90_AYMY-SS1289 640080..644242	NB-ARC domain,AAA ATPase domain,AAA domain,Protein of unknown function, DUF258,LRR domain	NL	0	0.076	0.192	0.172	0.065	0.033
NTBX_mRNA_36552	Ntab-BX_AWOK-SS15128 7472..14433	NB-ARC domain,LRR domain	NL	0.444	0.125	0.41	0.725	0.329	0
NTBX_mRNA_97359	Ntab-BX_AWOK-SS3951 116182..122960	NB-ARC domain,AAA domain,Holliday junction DNA helicase ruvB N-terminus,LRR domain	NL	0.141	0.327	0	0.367	0	0.161
NTTN90_mRNA_113973	Ntab-TN90_AYMY-SS7392 1264692..1270161	NB-ARC domain,AAA domain,NTPase,KaiC,CobW/HypB/UreG, nucleotide-binding domain,Holliday junction DNA helicase ruvB N-terminus,ArgK protein,LRR domain	NL	1.693	1.397	0.405	2.655	2.256	2.761
NTTN90_mRNA_33849	Ntab-TN90_AYMY-SS14835 246973..252915	Protein of unknown function (DUF3542),NB-ARC domain,AAA domain,Holliday junction DNA helicase ruvB N-terminus,NACHT domain,associated with various cellular activities (AAA),AAA ATPase domain,KaiC,DnaB-like helicase C terminal domain,LRR domain	NL	0.568	0	0	0	0.13	0
NTTN90_mRNA_106745	Ntab-TN90_AYMY-SS6498 311888..316936	NB-ARC domain,LRR domain	NL	0	0.295	0	0	0.13	0.066
NTTN90_mRNA_10846	Ntab-TN90_AYMY-SS1140 418383..424128	NB-ARC domain,LRR domain	NL	1.226	1.026	0.725	0.688	0.26	0.438
NTBX_mRNA_17757	Ntab-BX_AWOK-SS1223 49860..60636	NB-ARC domain,Olfactory receptor,LRR domain	NL	0	0	0.1	0	0	0.462
NTTN90_mRNA_117647	Ntab-TN90_AYMY-SS780 151278..162074	NB-ARC domain,AAA domain,Protein of unknown function (DUF3542),Protein of unknown function (DUF3542),associated with various cellular activities (AAA),LRR domain	NL	0	0.618	0	0	0	0
NTK326_mRNA_36108	Ntab-K326_AWOJ-SS14991 195680..202395	NB-ARC domain,AAA domain,AAA ATPase domain,LRR domain	NL	0	0	0	0	0	0
NTTN90_mRNA_75299	Ntab-TN90_AYMY-SS2603 27738..32461	Protein of unknown function (DUF3542),NB-ARC domain,AAA domain,NACHT domain,Holliday junction DNA helicase ruvB N-terminus,LRR domain	NL	0.213	0.171	0.277	0.443	0.466	0.285
Table S1 (a) Annotation and Expression values of tobacco NLR genes (continued)
				Expression (TPM)
NLR mRNA ID	NLR loci	domains	class	1W-1	1W-2	3W-1	3W-2	6W-1	6W-2
NTBX_mRNA_41566	Ntab-BX_AWOK-SS16318 328563..334466	Protein of unknown function (DUF3542),NB-ARC domain,AAA domain,Holliday junction DNA helicase ruvB N-terminus,NACHT domain,associated with various cellular activities (AAA),AAA ATPase domain,KaiC,DnaB-like helicase C terminal domain,LRR domain	NL	1.039	1.125	0.3	0.384	0.209	0.118
NTBX_mRNA_97357	Ntab-BX_AWOK-SS3951 106929..113635	NB-ARC domain,Protein of unknown function (DUF3542),AAA domain,AAA ATPase domain,Holliday junction DNA helicase ruvB N-terminus,associated with various cellular activities (AAA),LRR domain	NL	0.474	0.461	0.33	0.323	0.297	0.441
NTBX_mRNA_123321	Ntab-BX_AWOK-SS7174 43275..49368	NB-ARC domain,LRR domain	NL	0.192	0	0	0.122	0.187	0.15
NTTN90_mRNA_4732	Ntab-TN90_AYMY-SS10612 437146..448039	NB-ARC domain,LRR domain	NL	0.02	0.057	0.053	0.156	0.022	0.022
NTK326_mRNA_102159	Ntab-K326_AWOJ-SS4578 20580..24229	NB-ARC domain,AAA domain,SRP54-type protein, GTPase domain,LRR domain	NL	0.103	0.106	0	0.111	0	0
NTK326_mRNA_97819	Ntab-K326_AWOJ-SS3968 94346..110319	NB-ARC domain,AAA domain,Holliday junction DNA helicase ruvB N-terminus,LRR domain	NL	0.308	0	0.193	0	0	0.208
NTK326_mRNA_122189	Ntab-K326_AWOJ-SS7123 68824..74778	NB-ARC domain,AAA domain,AAA ATPase domain,Protein of unknown function, DUF258,LRR domain	NL	0.01	0.404	0.183	0.302	0	0.427
NTK326_mRNA_36046	Ntab-K326_AWOJ-SS14979 16521..23554	NB-ARC domain,LRR domain	NL	0	0	0.226	0	0	0
NTBX_mRNA_7204	Ntab-BX_AWOK-SS1090 1050393..1059162	NB-ARC domain,AAA domain,LRR domain	NL	0.101	0	0.16	0.393	0.132	0.107
NTK326_mRNA_49586	Ntab-K326_AWOJ-SS17590 335428..342279	NB-ARC domain,Protein of unknown function (DUF3542),AAA domain,AAA ATPase domain,Holliday junction DNA helicase ruvB N-terminus,associated with various cellular activities (AAA),LRR domain	NL	1.027	1.211	0.591	1.944	0.988	1.903
NTK326_mRNA_100841	Ntab-K326_AWOJ-SS4386 126527..132014	NB-ARC domain,AAA domain,LRR domain	NL	0.247	0	0	0.04	0	0.077
NTBX_mRNA_134578	Ntab-BX_AWOK-SS857 229547..245864	NB-ARC domain,AAA domain,Holliday junction DNA helicase ruvB N-terminus,AAA ATPase domain,NTPase,ArgK protein,CobW/HypB/UreG, nucleotide-binding domain,LRR domain	NL	0	0.144	0	0	0	0
NTK326_mRNA_39599	Ntab-K326_AWOJ-SS156439 31523..45560	NB-ARC domain,Glycosyl hydrolases family C terminal,AAA domain,associated with various cellular activities (AAA),AAA ATPase domain,LRR domain	NL	0.226	0.375	0.838	0.183	0	0.12
NTTN90_mRNA_30418	Ntab-TN90_AYMY-SS1424 571706..578534	NB-ARC domain,LRR domain	NL	0.436	0.399	0.288	1.156	0.835	0
NTTN90_mRNA_40200	Ntab-TN90_AYMY-SS15745 206964..217355	NB-ARC domain,LRR domain	NL	0	0.038	0.139	0.197	0	0.044
NTTN90_mRNA_129449	Ntab-TN90_AYMY-SS9265 31087..42590	NB-ARC domain,AAA ATPase domain,AAA domain,LRR domain	NL	1.247	1.131	0.874	0.951	0.955	1.172
NTTN90_mRNA_63303	Ntab-TN90_AYMY-SS18472 650511..660260	NB-ARC domain,AAA domain,associated with various cellular activities (AAA),associated with various cellular activities (AAA),associated with various cellular activities (AAA),AAA ATPase domain,NTPase,CobW/HypB/UreG, nucleotide-binding domain,Viral (Superfamily 1) RNA helicase,Viral (Superfamily 1) RNA helicase,KaiC,LRR domain	NL	0.709	0	0	0	0	0
NTBX_mRNA_105337	Ntab-BX_AWOK-SS4876 226340..230171	NB-ARC domain,AAA domain,LRR domain	NL	0	0	0	0.087	0.176	0
NTBX_mRNA_123322	Ntab-BX_AWOK-SS7174 43417..49368	NB-ARC domain,AAA domain,AAA ATPase domain,Protein of unknown function, DUF258,LRR domain	NL	0.353	0.144	0.34	0.393	0.11	0.14
NTK326_mRNA_72402	Ntab-K326_AWOJ-SS2022 17092..22085	NB-ARC domain,LRR domain	NL	0.924	1.24	1.128	0.873	0.836	0.492
NTTN90_mRNA_54533	Ntab-TN90_AYMY-SS17263 138387..143147	NB-ARC domain,LRR domain	NL	0	0.133	0.298	0.279	0	0
NTBX_mRNA_145081	Ntab-BX_AWOK-SS9806 24183..29112	NB-ARC domain,AAA domain,AAA ATPase domain,Protein of unknown function (DUF3542),NACHT domain,associated with various cellular activities (AAA),associated with various cellular activities (AAA),NTPase,AAA-like domain,Holliday junction DNA helicase ruvB N-terminus,50S ribosome-binding GTPase,AAA domain (dynein-related subfamily),AAA domain (dynein-related subfamily),RNA helicase,Conserved hypothet…	NL	0.353	0.192	0.25	0.437	0.549	0.623
NTTN90_mRNA_60753	Ntab-TN90_AYMY-SS18136 6060..9551	NB-ARC domain,AAA domain,AAA ATPase domain,NACHT domain,associated with various cellular activities (AAA),LRR domain	NL	1.257	1.711	1.588	2.655	2.137	1.851
NTBX_mRNA_124794	Ntab-BX_AWOK-SS735 109710..121050	NB-ARC domain,Protein of unknown function (DUF3542),AAA domain,associated with various cellular activities (AAA),LRR domain	NL	0.121	0.202	0.35	0.096	0.209	0.064
NTTN90_mRNA_37810	Ntab-TN90_AYMY-SS15390 341451..353891	NB-ARC domain,Jacalin-like lectin domain,LRR domain	NL	0	0	0	0	0	0.142
NTTN90_mRNA_67684	Ntab-TN90_AYMY-SS2002 21147..26575	Arabidopsis broad-spectrum mildew resistance protein RPW8,NB-ARC domain,AAA domain,PhoH-like protein,associated with various cellular activities (AAA),Part of AAA domain,NACHT domain,LRR domain	NL	0	0	0	0	0	0
NTBX_mRNA_65672	Ntab-BX_AWOK-SS1938 19277..24300	NB-ARC domain,LRR domain	NL	0.171	0.385	0.3	0.271	0.45	0.344
NTBX_mRNA_122258	Ntab-BX_AWOK-SS7063 137978..142752	NB-ARC domain,AAA domain,AAA ATPase domain,NACHT domain,Archaeal ATPase,LRR domain	NL	0.333	0.144	0	0.48	0.286	0.14
NTTN90_mRNA_43057	Ntab-TN90_AYMY-SS162632 10210..23376	NB-ARC domain,Protein of unknown function (DUF3542),Protein of unknown function (DUF3542),AAA domain,LRR domain	NL	0	0.01	0	0	0	0
NTTN90_mRNA_81510	Ntab-TN90_AYMY-SS3363 408958..415156	NB-ARC domain,NACHT domain,AAA domain,AAA ATPase domain,associated with various cellular activities (AAA),ABC transporter,Archaeal ATPase,Domain of unknown function DUF87,LRR domain	NL	0	1.045	0.426	0.639	0.564	0.482
NTK326_mRNA_72004	Ntab-K326_AWOJ-SS20144 161965..173046	NB-ARC domain,Jacalin-like lectin domain,AAA domain,AAA ATPase domain,KaiC,NTPase,Viral (Superfamily 1) RNA helicase,CobW/HypB/UreG, nucleotide-binding domain,LRR domain	NL	0	1.365	0.709	2.412	0.554	0.306
NTTN90_mRNA_75583	Ntab-TN90_AYMY-SS2636 729676..734337	NB-ARC domain,AAA domain,Archaeal ATPase,NACHT domain,AAA ATPase domain,Protein of unknown function, DUF258,associated with various cellular activities (AAA),associated with various cellular activities (AAA),LRR domain	NL	2.949	1.169	2.079	2.926	1.866	2.476
NTK326_mRNA_92839	Ntab-K326_AWOJ-SS352600 8846..15368	NB-ARC domain,AAA domain,LRR domain	NL	0	0	0	0	0	0
NTBX_mRNA_36589	Ntab-BX_AWOK-SS15141 146532..154152	NB-ARC domain,AAA domain,AAA ATPase domain,LRR domain	NL	0.02	0.029	0	0.052	0	0
NTBX_mRNA_82666	Ntab-BX_AWOK-SS269760 21..2305	NB-ARC domain,LRR domain	NL	0.151	0.394	0	0.402	0.275	0.193
NTBX_mRNA_101141	Ntab-BX_AWOK-SS4344 19411..36470	NB-ARC domain,LRR domain	NL	0	0	0	0	0	0.258
NTK326_mRNA_3237	Ntab-K326_AWOJ-SS103998 2435..9297	NB-ARC domain,AAA domain,associated with various cellular activities (AAA),associated with various cellular activities (AAA),AAA ATPase domain,Holliday junction DNA helicase ruvB N-terminus,KaiC,NTPase,CobW/HypB/UreG, nucleotide-binding domain,RNA helicase,NACHT domain,Part of AAA domain,Uncharacterized conserved protein (DUF2075),LRR domain	NL	1.263	1.548	1.214	1.611	0.912	0.864
NTBX_mRNA_65676	Ntab-BX_AWOK-SS1938 230839..235900	NB-ARC domain,LRR domain	NL	0	0.01	0	0.227	0	0
NTBX_mRNA_74531	Ntab-BX_AWOK-SS20628 192851..199502	NB-ARC domain,AAA domain,DNA primase DnaG DnaB-binding,AAA ATPase domain,LRR domain	NL	0	0.038	0	0	0.121	0.107
NTTN90_mRNA_30778	Ntab-TN90_AYMY-SS14294 2465..36635	NB-ARC domain,LRR domain	NL	0.355	0	0	0.148	0.087	0
NTTN90_mRNA_27915	Ntab-TN90_AYMY-SS13810 190590..197378	NB-ARC domain,AAA domain,AAA ATPase domain,UDP-N-acetylenolpyruvoylglucosamine reductase, C-terminal domain,LRR domain	NL	0	0.855	0	0	0	0
NTTN90_mRNA_61930	Ntab-TN90_AYMY-SS18272 165509..168301	NB-ARC domain,AAA domain,associated with various cellular activities (AAA),associated with various cellular activities (AAA),NACHT domain,LRR domain	NL	0.872	0.19	0.416	1.016	0.13	0.296
NTTN90_mRNA_117652	Ntab-TN90_AYMY-SS780 151278..165615	NB-ARC domain,AAA domain,Protein of unknown function (DUF3542),Protein of unknown function (DUF3542),associated with various cellular activities (AAA),LRR domain	NL	0.233	0.038	0.181	0.107	0.174	0
NTTN90_mRNA_106748	Ntab-TN90_AYMY-SS6498 311888..326631	NB-ARC domain,AAA domain,NACHT domain,Archaeal ATPase,LRR domain	NL	0	0	0	0	0	0
NTTN90_mRNA_36057	Ntab-TN90_AYMY-SS1514 322187..338769	NB-ARC domain,AAA domain,LRR domain	NL	0.172	0.076	0.139	0.189	0	0.077
NTBX_mRNA_1098	Ntab-BX_AWOK-SS10138 47052..58610	NB-ARC domain,AAA ATPase domain,AAA domain,LRR domain	NL	1.372	1.384	0	1.205	0.846	0.924
NTBX_mRNA_124807	Ntab-BX_AWOK-SS735 166248..172862	NB-ARC domain,AAA domain,AAA ATPase domain,NACHT domain,NTPase,associated with various cellular activities (AAA),LRR domain	NL	0.484	0.173	0	0.454	0.428	0.527
NTTN90_mRNA_37809	Ntab-TN90_AYMY-SS15390 341451..353891	NB-ARC domain,Jacalin-like lectin domain,LRR domain	NL	0	0	0	0.254	0.466	0
NTBX_mRNA_72663	Ntab-BX_AWOK-SS20354 581884..587459	NB-ARC domain,AAA domain,Jacalin-like lectin domain,AAA ATPase domain,KaiC,NTPase,Viral (Superfamily 1) RNA helicase,CobW/HypB/UreG, nucleotide-binding domain,associated with various cellular activities (AAA),Uncharacterized conserved protein (DUF2075),Uncharacterized conserved protein (DUF2075),Holliday junction DNA helicase ruvB N-terminus,NACHT domain,Part of AAA domain,LRR domain	NL	1.715	2.144	0.77	1.799	1.032	1.01
NTK326_mRNA_123993	Ntab-K326_AWOJ-SS7327 76938..82203	NB-ARC domain,AAA ATPase domain,AAA domain,associated with various cellular activities (AAA),LRR domain	NL	0	0	0.666	0	0	0
Table S1 (a) Annotation and Expression values of tobacco NLR genes (continued)
				Expression (TPM)
NLR mRNA ID	NLR loci	domains	class	1W-1	1W-2	3W-1	3W-2	6W-1	6W-2
NTK326_mRNA_95709	Ntab-K326_AWOJ-SS3759 28349..32387	NB-ARC domain,AAA domain,NACHT domain,LRR domain	NL	0.863	0.529	0.226	0.841	0.413	0.492
NTBX_mRNA_49494	Ntab-BX_AWOK-SS17790 887677..890907	NB-ARC domain,LRR domain	NL	4.831	5.643	5.392	7.022	5.721	6.417
NTBX_mRNA_81028	Ntab-BX_AWOK-SS255309 7191..12260	NB-ARC domain,AAA domain,NTPase,LRR domain	NL	0.585	0.731	0.25	0.681	0.516	0.494
NTTN90_mRNA_35301	Ntab-TN90_AYMY-SS15048 23341..32072	NB-ARC domain,AAA domain,associated with various cellular activities (AAA),LRR domain	NL	0	0.703	0	0.893	0	0
NTTN90_mRNA_75582	Ntab-TN90_AYMY-SS2636 729676..734337	NB-ARC domain,AAA domain,Archaeal ATPase,NACHT domain,AAA ATPase domain,Protein of unknown function, DUF258,associated with various cellular activities (AAA),associated with various cellular activities (AAA),ArgK protein,LRR domain	NL	0	1.35	0	0	0	0
NTK326_mRNA_93163	Ntab-K326_AWOJ-SS3552 393607..397924	NB-ARC domain,NACHT domain,AAA domain,AAA ATPase domain,associated with various cellular activities (AAA),ABC transporter,Archaeal ATPase,Domain of unknown function DUF87,LRR domain	NL	0.092	0	0	0.325	0	0
NTBX_mRNA_83419	Ntab-BX_AWOK-SS275555 13394..16230	NB-ARC domain,AAA domain,associated with various cellular activities (AAA),AAA ATPase domain,KaiC,CobW/HypB/UreG, nucleotide-binding domain,Elongation factor Tu GTP binding domain,FtsK/SpoIIIE family,LRR domain	NL	0.867	0.961	1.901	1.913	1.812	1.612
NTBX_mRNA_7842	Ntab-BX_AWOK-SS10986 446282..450285	NB-ARC domain,Arabidopsis broad-spectrum mildew resistance protein RPW8,AAA domain,NACHT domain,Archaeal ATPase,LRR domain	NL	7.847	4.854	5.593	8.393	36.899	35.912
NTTN90_mRNA_16577	Ntab-TN90_AYMY-SS12060 39959..45573	NB-ARC domain,AAA domain,AAA ATPase domain,LRR domain	NL	1.358	1.511	1.034	1.705	1.388	1.337
NTK326_mRNA_70114	Ntab-K326_AWOJ-SS19858 2896..12324	NB-ARC domain,AAA domain,LRR domain	NL	0.205	0.058	0.129	0	0.272	0.317
NTK326_mRNA_14525	Ntab-K326_AWOJ-SS11847 278096..283693	NB-ARC domain,AAA domain,NACHT domain,SRP54-type protein, GTPase domain,LRR domain	NL	0	0	0.634	0.119	0.304	0
NTTN90_mRNA_3434	Ntab-TN90_AYMY-SS1046 302976..307422	NB-ARC domain,AAA domain,AAA ATPase domain,LRR domain	NL	0.132	0.086	0	0.246	0	0.11
NTBX_mRNA_36719	Ntab-BX_AWOK-SS15168 173141..180017	NB-ARC domain,AAA domain,AAA ATPase domain,LRR domain	NL	0.161	0.404	0	0	0	0.043
NTTN90_mRNA_1305	Ntab-TN90_AYMY-SS10174 96828..102758	NB-ARC domain,AAA ATPase domain,AAA domain,LRR domain	NL	2.118	1.644	0	0	0	1.786
NTTN90_mRNA_42414	Ntab-TN90_AYMY-SS16161 153216..157919	NB-ARC domain,LRR domain	NL	2.179	2.224	2.228	5.507	1.736	1.468
NTBX_mRNA_101084	Ntab-BX_AWOK-SS43323 65..6987	NB-ARC domain,AAA domain,Poxvirus Aprotein,associated with various cellular activities (AAA),LRR domain	NL	0.514	0.702	0.54	1.459	0.231	0.666
NTK326_mRNA_71984	Ntab-K326_AWOJ-SS20144 138625..144742	NB-ARC domain,AAA domain,AAA ATPase domain,Viral (Superfamily 1) RNA helicase,associated with various cellular activities (AAA),NTPase,KaiC,Uncharacterized conserved protein (DUF2075),Uncharacterized conserved protein (DUF2075),NACHT domain,Part of AAA domain,Holliday junction DNA helicase ruvB N-terminus,Zeta toxin,CobW/HypB/UreG, nucleotide-binding domain,Type II/IV secretion system protein,LRR…	NL	1.428	1.904	0.687	1.373	0.858	0.842
NTTN90_mRNA_117640	Ntab-TN90_AYMY-SS780 71746..79875	NB-ARC domain,AAA domain,AAA ATPase domain,NACHT domain,NTPase,associated with various cellular activities (AAA),LRR domain	NL	0.355	0.399	0.33	0.533	0.271	0.372
NTTN90_mRNA_7089	Ntab-TN90_AYMY-SS10912 293580..296921	NB-ARC domain,AAA domain,SRP54-type protein, GTPase domain,NACHT domain,LRR domain	NL	0.699	1.045	0.298	1.213	0.466	0.745
NTTN90_mRNA_63333	Ntab-TN90_AYMY-SS18472 457196..477129	NB-ARC domain,Jacalin-like lectin domain,AAA domain,AAA ATPase domain,KaiC,Viral (Superfamily 1) RNA helicase,NTPase,CobW/HypB/UreG, nucleotide-binding domain,associated with various cellular activities (AAA),Holliday junction DNA helicase ruvB N-terminus,Uncharacterized conserved protein (DUF2075),Uncharacterized conserved protein (DUF2075),Part of AAA domain,NACHT domain,LRR domain	NL	0	0	0	0	0.803	0
NTTN90_mRNA_8242	Ntab-TN90_AYMY-SS11042 561733..572214	NB-ARC domain,AAA domain,NACHT domain,associated with various cellular activities (AAA),LRR domain	NL	0.101	0.228	0.085	0.148	0.076	0.077
NTK326_mRNA_124221	Ntab-K326_AWOJ-SS7342 463683..471104	NB-ARC domain,AAA domain,NACHT domain,SRP54-type protein, GTPase domain,LRR domain	NL	0.154	0.461	0	0.079	0	0.241
NTK326_mRNA_88539	Ntab-K326_AWOJ-SS317176 5057..23067	NB-ARC domain,LRR domain	NL	0	0	0.268	0.714	0.76	0.328
NTK326_mRNA_22650	Ntab-K326_AWOJ-SS1282 718084..730872	NB-ARC domain,LRR domain	NL	0.678	0.615	0.354	0.714	0.239	0.339
NTBX_mRNA_122265	Ntab-BX_AWOK-SS7063 303752..307113	NB-ARC domain,LRR domain	NL	0.05	0	0.02	0.061	0	0
NTTN90_mRNA_83954	Ntab-TN90_AYMY-SS3705 76093..85389	NB-ARC domain,NACHT domain,associated with various cellular activities (AAA),LRR domain	NL	0.051	0.038	0.021	0.082	0.043	0
NTBX_mRNA_69183	Ntab-BX_AWOK-SS19869 26243..29601	NB-ARC domain,AAA domain,Holliday junction DNA helicase ruvB N-terminus,NACHT domain,associated with various cellular activities (AAA),AAA ATPase domain,LRR domain	NL	0.333	0.519	0.33	0.437	0.89	0.494
NTK326_mRNA_72001	Ntab-K326_AWOJ-SS20144 158981..166176	NB-ARC domain,AAA domain,AAA ATPase domain,KaiC,NTPase,Viral (Superfamily 1) RNA helicase,CobW/HypB/UreG, nucleotide-binding domain,associated with various cellular activities (AAA),LRR domain	NL	0.082	0	0.623	0.071	0	0
NTK326_mRNA_62672	Ntab-K326_AWOJ-SS18762 148631..151419	NB-ARC domain,Proteasome activator paalpha subunit,LRR domain	NL	0	0	0.021	0	0	0
NTTN90_mRNA_113972	Ntab-TN90_AYMY-SS7392 1264692..1270161	NB-ARC domain,AAA domain,NTPase,KaiC,CobW/HypB/UreG, nucleotide-binding domain,DUP family,associated with various cellular activities (AAA),ArgK protein,Viral (Superfamily 1) RNA helicase,Part of AAA domain,LRR domain	NL	0	0	0.171	0	0.13	0
NTTN90_mRNA_190	Ntab-TN90_AYMY-SS10017 865511..869158	NB-ARC domain,Arabidopsis broad-spectrum mildew resistance protein RPW8,AAA domain,NACHT domain,Archaeal ATPase,LRR domain	NL	11.473	7.327	8.027	11.925	49.573	49.333
NTBX_mRNA_107643	Ntab-BX_AWOK-SS5165 46767..54108	NB-ARC domain,NACHT domain,LRR domain	NL	0.444	0.471	0	0.445	0	0.097
NTTN90_mRNA_36068	Ntab-TN90_AYMY-SS1514 2165..4386	NB-ARC domain,LRR domain	NL	0.365	0.295	0.309	0.328	0.195	0.11
NTK326_mRNA_69163	Ntab-K326_AWOJ-SS19749 28900..32985	NB-ARC domain,Arabidopsis broad-spectrum mildew resistance protein RPW8,AAA domain,NACHT domain,Archaeal ATPase,LRR domain	NL	1.859	1.317	2.545	4.746	27.992	27.51
NTBX_mRNA_25685	Ntab-BX_AWOK-SS13234 31291..35997	NB-ARC domain,LRR domain	NL	0.061	0	0	0	0	0
NTBX_mRNA_124800	Ntab-BX_AWOK-SS735 109710..174164	NB-ARC domain,AAA domain,Protein of unknown function (DUF3542),Protein of unknown function (DUF3542),associated with various cellular activities (AAA),LRR domain	NL	0.262	0.096	0	0.376	0.297	0
NTTN90_mRNA_107768	Ntab-TN90_AYMY-SS6599 54914..60822	NB-ARC domain,AAA domain,AAA ATPase domain,Protein of unknown function, DUF258,LRR domain	NL	0.446	0.722	0	0.557	0.076	0.362
NTBX_mRNA_29734	Ntab-BX_AWOK-SS137789 1028..6680	NB-ARC domain,NACHT domain,AAA domain,AAA ATPase domain,Putative transposase of IS4/family (DUF4096),LRR domain	NL	0.645	0.904	0.19	1.904	0.45	0.591
NTTN90_mRNA_92683	Ntab-TN90_AYMY-SS4753 1060647..1063973	NB-ARC domain,AAA domain,3-Oxoacyl-acyl-carrier-protein (ACP) synthase III,3-Oxoacyl-acyl-carrier-protein (ACP) synthase III,LRR domain	NL	0.618	0.96	0.064	1.959	0.597	0.34
NTTN90_mRNA_40194	Ntab-TN90_AYMY-SS15745 206873..215603	NB-ARC domain,LRR domain	NL	0.841	0	0	0	0.282	0
NTTN90_mRNA_63328	Ntab-TN90_AYMY-SS18472 435347..452605	NB-ARC domain,Jacalin-like lectin domain,AAA domain,AAA ATPase domain,KaiC,NTPase,CobW/HypB/UreG, nucleotide-binding domain,Viral (Superfamily 1) RNA helicase,associated with various cellular activities (AAA),LRR domain	NL	1.166	1.967	0.458	1.737	0.597	0.624
NTK326_mRNA_24615	Ntab-K326_AWOJ-SS13098 141758..152208	NB-ARC domain,AAA domain,CobW/HypB/UreG, nucleotide-binding domain,Holliday junction DNA helicase ruvB N-terminus,NTPase,KaiC,Part of AAA domain,Viral (Superfamily 1) RNA helicase,associated with various cellular activities (AAA),LRR domain	NL	1.109	1.25	0.634	1.452	1.075	1.072
NTK326_mRNA_53821	Ntab-K326_AWOJ-SS18026 117661..122760	NB-ARC domain,AAA domain,KaiC,AAA ATPase domain,Holliday junction DNA helicase ruvB N-terminus,NTPase,associated with various cellular activities (AAA),Viral (Superfamily 1) RNA helicase,CobW/HypB/UreG, nucleotide-binding domain,Uncharacterized conserved protein (DUF2075),Uncharacterized conserved protein (DUF2075),NACHT domain,Part of AAA domain,Zeta toxin,Type II/IV secretion system protein,LRR…	NL	1.489	1.346	0.29	0.968	0.597	0.569
NTK326_mRNA_73806	Ntab-K326_AWOJ-SS20408 208059..214527	NB-ARC domain,AAA domain,DNA primase DnaG DnaB-binding,AAA ATPase domain,LRR domain	NL	0.544	0	0	0.222	0	0.109
NTBX_mRNA_123320	Ntab-BX_AWOK-SS7174 43275..49368	NB-ARC domain,AAA domain,AAA ATPase domain,Protein of unknown function, DUF258,LRR domain	NL	0	0.404	0	0	0	0
NTTN90_mRNA_35267	Ntab-TN90_AYMY-SS15048 263386..279856	NB-ARC domain,LRR domain	NL	1.449	0.352	0.373	0	0	0
NTBX_mRNA_69716	Ntab-BX_AWOK-SS19957 12552..16213	NB-ARC domain,Arabidopsis broad-spectrum mildew resistance protein RPW8,AAA domain,NACHT domain,Archaeal ATPase,LRR domain	NL	1.23	0.923	1.511	3.345	23.117	23.035
NTTN90_mRNA_93150	Ntab-TN90_AYMY-SS4805 50170..57723	NB-ARC domain,NACHT domain,AAA domain,LRR domain	NL	0.132	0	0	0	0	0
NTBX_mRNA_83517	Ntab-BX_AWOK-SS275994 203..5955	NB-ARC domain,AAA domain,KaiC,Viral (Superfamily 1) RNA helicase,NTPase,Holliday junction DNA helicase ruvB N-terminus,LRR domain	NL	0.625	0.5	0.46	1.031	0.34	0
NTK326_mRNA_13767	Ntab-K326_AWOJ-SS11755 517944..521044	NB-ARC domain,AAA domain,Holliday junction DNA helicase ruvB N-terminus,AAA ATPase domain,NACHT domain,associated with various cellular activities (AAA),associated with various cellular activities (AAA),LRR domain	NL	0.822	1.106	1.804	2.238	1.944	1.367
Table S1 (a) Annotation and Expression values of tobacco NLR genes (continued)
				Expression (TPM)
NLR mRNA ID	NLR loci	domains	class	1W-1	1W-2	3W-1	3W-2	6W-1	6W-2
NTK326_mRNA_72003	Ntab-K326_AWOJ-SS20144 158981..173046	NB-ARC domain,Jacalin-like lectin domain,AAA domain,AAA ATPase domain,KaiC,NTPase,Viral (Superfamily 1) RNA helicase,CobW/HypB/UreG, nucleotide-binding domain,LRR domain	NL	2.896	3.923	0.526	2.762	1.227	1.772
NTK326_mRNA_124981	Ntab-K326_AWOJ-SS746 397796..407798	NB-ARC domain,AAA domain,LRR domain	NL	2.722	1.279	0.247	0.436	0	0.088
NTTN90_mRNA_33851	Ntab-TN90_AYMY-SS14835 247055..252915	Protein of unknown function (DUF3542),NB-ARC domain,AAA domain,Holliday junction DNA helicase ruvB N-terminus,NACHT domain,associated with various cellular activities (AAA),AAA ATPase domain,KaiC,DnaB-like helicase C terminal domain,LRR domain	NL	0.72	2.214	0	1.254	0.119	0.482
NTK326_mRNA_21194	Ntab-K326_AWOJ-SS1265 692654..696556	NB-ARC domain,AAA ATPase domain,AAA domain,Protein of unknown function, DUF258,LRR domain	NL	0	0.077	0.183	0.159	0.054	0.033
NTTN90_mRNA_107767	Ntab-TN90_AYMY-SS6599 54837..60822	NB-ARC domain,LRR domain	NL	0.385	0.105	0.576	0.123	0.065	0
NTK326_mRNA_124224	Ntab-K326_AWOJ-SS7342 463719..471104	NB-ARC domain,AAA domain,NACHT domain,SRP54-type protein, GTPase domain,LRR domain	NL	0	0	0	0	0	0
NTK326_mRNA_40234	Ntab-K326_AWOJ-SS15802 384457..388178	NB-ARC domain,AAA domain,Archaeal ATPase,AAA ATPase domain,KaiC,LRR domain	NL	0.298	0.163	0	0.071	0.033	0.066
NTK326_mRNA_72383	Ntab-K326_AWOJ-SS2022 253086..295168	NB-ARC domain,AAA domain,LRR domain	NL	0	0	0.129	0.175	0	0.022
NTTN90_mRNA_63309	Ntab-TN90_AYMY-SS18472 757601..768680	NB-ARC domain,Jacalin-like lectin domain,AAA domain,KaiC,Viral (Superfamily 1) RNA helicase,NTPase,CobW/HypB/UreG, nucleotide-binding domain,LRR domain	NL	0.588	0.485	0.469	1.106	0.629	0.46
NTBX_mRNA_20755	Ntab-BX_AWOK-SS126 193024..317441	NB-ARC domain,Jacalin-like lectin domain,AAA domain,KaiC,AAA ATPase domain,Holliday junction DNA helicase ruvB N-terminus,NTPase,associated with various cellular activities (AAA),Viral (Superfamily 1) RNA helicase,CobW/HypB/UreG, nucleotide-binding domain,Uncharacterized conserved protein (DUF2075),NACHT domain,Part of AAA domain,Zeta toxin,LRR domain	NL	0.252	0.683	0	0	0.351	0.387
NTK326_mRNA_75967	Ntab-K326_AWOJ-SS215588 4456..7148	NB-ARC domain,LRR domain	NL	1.171	0.327	0.247	0.056	0.228	0.306
NTTN90_mRNA_32315	Ntab-TN90_AYMY-SS145286 46686..60809	NB-ARC domain,Glycosyl hydrolases family C terminal,AAA domain,associated with various cellular activities (AAA),AAA ATPase domain,LRR domain	NL	0.416	0.532	0.384	0.705	0.206	0.197
NTK326_mRNA_73665	Ntab-K326_AWOJ-SS2038 23948..29393	NB-ARC domain,LRR domain	NL	0	1.404	1.525	0.151	0	0
NTTN90_mRNA_33855	Ntab-TN90_AYMY-SS14835 290368..296210	NB-ARC domain,AAA domain,NACHT domain,KaiC,LRR domain	NL	0.213	0.143	0.171	0.557	0.336	0.405
NTTN90_mRNA_36073	Ntab-TN90_AYMY-SS1514 33124..38032	NB-ARC domain,LRR domain	NL	0.689	1.169	1.322	0.951	0.835	0.526
NTTN90_mRNA_54399	Ntab-TN90_AYMY-SS172458 11020..14779	NB-ARC domain,AAA domain,associated with various cellular activities (AAA),associated with various cellular activities (AAA),AAA ATPase domain,Archaeal ATPase,NACHT domain,LRR domain	NL	0	0.029	0	0.033	0.033	0.11
NTTN90_mRNA_68444	Ntab-TN90_AYMY-SS205188 4113..9815	NB-ARC domain,AAA domain,NACHT domain,LRR domain	NL	0	0.029	0	0.057	0	0.099
NTTN90_mRNA_67685	Ntab-TN90_AYMY-SS2002 21147..26582	Arabidopsis broad-spectrum mildew resistance protein RPW8,NB-ARC domain,AAA domain,PhoH-like protein,associated with various cellular activities (AAA),Part of AAA domain,NACHT domain,LRR domain	NL	2.959	2.157	0.949	3.073	2.571	2.783
NTBX_mRNA_47641	Ntab-BX_AWOK-SS17486 5529..23502	NB-ARC domain,LRR domain	NL	0.232	0.231	0.28	0.463	0.11	0
NTBX_mRNA_55442	Ntab-BX_AWOK-SS18325 192262..196328	NB-ARC domain,LRR domain	NL	0.242	0.221	0.19	0.611	0.176	0.118
NTK326_mRNA_22699	Ntab-K326_AWOJ-SS1283 26331..36334	NB-ARC domain,Domain of unknown function (DUF1476),LRR domain	NL	0	0.394	0	0	0	0
NTTN90_mRNA_37812	Ntab-TN90_AYMY-SS15390 341451..410565	NB-ARC domain,AAA domain,Jacalin-like lectin domain,CobW/HypB/UreG, nucleotide-binding domain,AAA ATPase domain,Viral (Superfamily 1) RNA helicase,NTPase,LRR domain	NL	1.236	1.464	0.874	1.541	1.02	1.063
NTTN90_mRNA_106747	Ntab-TN90_AYMY-SS6498 311888..326603	NB-ARC domain,LRR domain	NL	0.649	0.352	0.576	0.779	0.347	0.405
NTK326_mRNA_72403	Ntab-K326_AWOJ-SS2022 17092..22104	NB-ARC domain,LRR domain	NL	0	0.01	0	0.008	0	0.011
NTTN90_mRNA_23391	Ntab-TN90_AYMY-SS1307 770390..782625	NB-ARC domain,LRR domain	NL	1.875	1.806	0.949	1.574	0.597	0.964
NTBX_mRNA_82188	Ntab-BX_AWOK-SS2659 5166..10349	Protein of unknown function (DUF3542),NB-ARC domain,AAA domain,NACHT domain,Holliday junction DNA helicase ruvB N-terminus,LRR domain	NL	0.151	0.25	0.43	0.585	0.626	0.462
NTTN90_mRNA_42242	Ntab-TN90_AYMY-SS16134 39567..44693	NB-ARC domain,TIR domain,associated with various cellular activities (AAA),associated with various cellular activities (AAA),AAA domain,Archaeal ATPase,AAA ATPase domain,NACHT domain,Viral (Superfamily 1) RNA helicase,LRR domain	NL	2.909	3.678	0	3.721	3.167	2.542
NTTN90_mRNA_10851	Ntab-TN90_AYMY-SS1140 410939..416569	NB-ARC domain,AAA domain,NACHT domain,Holliday junction DNA helicase ruvB N-terminus,AAA ATPase domain,associated with various cellular activities (AAA),LRR domain	NL	0	0	0.256	0	0	0
NTBX_mRNA_56060	Ntab-BX_AWOK-SS18395 299932..307944	NB-ARC domain,Protein of unknown function (DUF3542),Protein of unknown function (DUF3542),Protein of unknown function (DUF3542),Protein of unknown function (DUF3542),AAA domain,NACHT domain,Holliday junction DNA helicase ruvB N-terminus,LRR domain	NL	1.099	0.471	0.48	1.074	0.725	0.451
NTTN90_mRNA_39545	Ntab-TN90_AYMY-SS15657 70190..72775	NB-ARC domain,LRR domain	NL	0.466	0.637	0.874	1.401	0.336	0.504
NTK326_mRNA_16503	Ntab-K326_AWOJ-SS120862 5688..13636	NB-ARC domain,NACHT domain,AAA ATPase domain,AAA domain,associated with various cellular activities (AAA),ABC transporter,Archaeal ATPase,Domain of unknown function DUF87,LRR domain	NL	0	0.721	0	0	0	0
NTK326_mRNA_123992	Ntab-K326_AWOJ-SS7327 75661..82203	NB-ARC domain,AAA ATPase domain,AAA domain,associated with various cellular activities (AAA),LRR domain	NL	0.205	0.567	0.365	0.786	0.576	0.766
NTK326_mRNA_99998	Ntab-K326_AWOJ-SS427 79502..85034	NB-ARC domain,associated with various cellular activities (AAA),associated with various cellular activities (AAA),AAA domain,AAA ATPase domain,NACHT domain,Archaeal ATPase,Protein of unknown function (DUF2840),LRR domain	NL	0	0	0	0	0	0
NTBX_mRNA_74530	Ntab-BX_AWOK-SS20628 192851..198803	NB-ARC domain,AAA domain,DNA primase DnaG DnaB-binding,AAA ATPase domain,Cdomain of tRNA-guanine transglycosylase dimerisation,LRR domain	NL	0	0.154	0.09	0.236	0	0
NTK326_mRNA_12047	Ntab-K326_AWOJ-SS11524 308937..316296	NB-ARC domain,LRR domain	NL	0	0	0	0	0	0.066
NTK326_mRNA_72404	Ntab-K326_AWOJ-SS2022 17092..22104	NB-ARC domain,LRR domain	NL	0	0	0	0	0	0
NTTN90_mRNA_25182	Ntab-TN90_AYMY-SS13371 76943..88492	NB-ARC domain,AAA domain,AAA ATPase domain,Archaeal ATPase,Phosphoribosyl transferase domain,LRR domain	NL	0.446	0.238	0.853	0.508	0.629	0.526
NTK326_mRNA_63669	Ntab-K326_AWOJ-SS18923 8044..10688	NB-ARC domain,LRR domain	NL	0	0.038	0.064	0.087	0.076	0.131
NTK326_mRNA_97825	Ntab-K326_AWOJ-SS3968 144450..151078	NB-ARC domain,AAA domain,Holliday junction DNA helicase ruvB N-terminus,LRR domain	NL	1.52	1.509	1.257	1.706	1.836	1.663
NTBX_mRNA_46519	Ntab-BX_AWOK-SS17262 53218..59563	NB-ARC domain,AAA ATPase domain,AAA domain,Protein of unknown function (DUF815),Protein of unknown function (DUF815),Sigma-interaction domain,LRR domain	NL	0.222	0.038	0.65	0	0.439	0.097
NTTN90_mRNA_54536	Ntab-TN90_AYMY-SS17263 138387..143196	Arabidopsis broad-spectrum mildew resistance protein RPW8,NB-ARC domain,AAA domain,Part of AAA domain,associated with various cellular activities (AAA),PhoH-like protein,LRR domain	NL	5.118	6.738	2.175	8.13	4.621	6.606
NTTN90_mRNA_42244	Ntab-TN90_AYMY-SS16134 40755..44693	NB-ARC domain,associated with various cellular activities (AAA),associated with various cellular activities (AAA),AAA domain,Archaeal ATPase,Viral (Superfamily 1) RNA helicase,NACHT domain,LRR domain	NL	0	0.133	2.995	0	0	0.46
NTTN90_mRNA_41257	Ntab-TN90_AYMY-SS15950 19287..35734	NB-ARC domain,LRR domain	NL	0	0	0.032	0	0	0
NTBX_mRNA_29732	Ntab-BX_AWOK-SS137789 1028..6680	NB-ARC domain,Viral domain of unknown function (DUF1717),Viral domain of unknown function (DUF1717),Putative transposase of IS4/family (DUF4096),LRR domain	NL	0	0	0.36	0	0	0.967
NTK326_mRNA_97143	Ntab-K326_AWOJ-SS390 251022..259905	NB-ARC domain,Protein of unknown function (DUF3542),Protein of unknown function (DUF3542),AAA domain,LRR domain	NL	0.431	0.375	0.526	0.357	0.391	0.372
NTK326_mRNA_53814	Ntab-K326_AWOJ-SS18026 38017..138621	NB-ARC domain,AAA domain,KaiC,AAA ATPase domain,associated with various cellular activities (AAA),Holliday junction DNA helicase ruvB N-terminus,NTPase,Viral (Superfamily 1) RNA helicase,CobW/HypB/UreG, nucleotide-binding domain,Uncharacterized conserved protein (DUF2075),Uncharacterized conserved protein (DUF2075),NACHT domain,Part of AAA domain,Zeta toxin,LRR domain	NL	1.12	2.298	1.02	1.976	1.195	0.952
NTBX_mRNA_125078	Ntab-BX_AWOK-SS7379 66536..71760	NB-ARC domain,AAA ATPase domain,AAA domain,associated with various cellular activities (AAA),LRR domain	NL	0.383	0	1.01	0	0.351	0
NTK326_mRNA_97824	Ntab-K326_AWOJ-SS3968 103538..151098	NB-ARC domain,AAA domain,Holliday junction DNA helicase ruvB N-terminus,LRR domain	NL	0.308	0	0.193	0	0.38	0
NTK326_mRNA_124220	Ntab-K326_AWOJ-SS7342 463683..471104	NB-ARC domain,AAA domain,NACHT domain,SRP54-type protein, GTPase domain,LRR domain	NL	0	0	0	0	0	0
NTTN90_mRNA_1304	Ntab-TN90_AYMY-SS10174 96828..100685	NB-ARC domain,AAA ATPase domain,AAA domain,LRR domain	NL	0	0.086	0.149	0.328	0.325	0
Table S1 (a) Annotation and Expression values of tobacco NLR genes (continued)
				Expression (TPM)
NLR mRNA ID	NLR loci	domains	class	1W-1	1W-2	3W-1	3W-2	6W-1	6W-2
NTTN90_mRNA_30417	Ntab-TN90_AYMY-SS1424 571706..578534	NB-ARC domain,LRR domain	NL	0	0	0	0	0	0.603
NTTN90_mRNA_40747	Ntab-TN90_AYMY-SS15861 5875..23707	NB-ARC domain,LRR domain	NL	0	0.38	0	0.246	0.401	0.526
NTK326_mRNA_68674	Ntab-K326_AWOJ-SS19665 26994..30698	NB-ARC domain,AAA domain,Holliday junction DNA helicase ruvB N-terminus,NACHT domain,associated with various cellular activities (AAA),AAA ATPase domain,LRR domain	NL	1.397	2.644	1.138	1.579	2.14	2.352
NTTN90_mRNA_23025	Ntab-TN90_AYMY-SS1300 454156..458050	NB-ARC domain,AAA domain,AAA ATPase domain,Archaeal ATPase,LRR domain	NL	0.203	0.133	0.096	0.303	0.152	0.099
NTBX_mRNA_129291	Ntab-BX_AWOK-SS7975 141009..143140	NB-ARC domain,AAA domain,AAA ATPase domain,LRR domain	NL	0.04	0.125	0.12	0.498	0.318	0.355
NTK326_mRNA_143297	Ntab-K326_AWOJ-SS9693 26907..32340	NB-ARC domain,AAA domain,Protein of unknown function (DUF3542),AAA ATPase domain,NACHT domain,associated with various cellular activities (AAA),LRR domain	NL	0.062	0.615	1.289	0.722	0	0.941
NTTN90_mRNA_42813	Ntab-TN90_AYMY-SS16226 579133..582444	NB-ARC domain,AAA domain,AAA ATPase domain,associated with various cellular activities (AAA),LRR domain	NL	0.801	0.637	0.799	1.254	0.282	0.285
NTBX_mRNA_125205	Ntab-BX_AWOK-SS7397 568800..574204	NB-ARC domain,AAA domain,AAA ATPase domain,LRR domain	NL	0.03	0.087	0.01	0	0	0
NTTN90_mRNA_106750	Ntab-TN90_AYMY-SS6498 321887..326631	NB-ARC domain,AAA domain,AAA ATPase domain,NACHT domain,Archaeal ATPase,LRR domain	NL	0.78	1.064	0	1.131	0.64	0.471
NTK326_mRNA_72379	Ntab-K326_AWOJ-SS2022 251862..295168	NB-ARC domain,LRR domain	NL	0.514	0.231	0	0	0	0
NTTN90_mRNA_63301	Ntab-TN90_AYMY-SS18472 650511..660260	NB-ARC domain,AAA domain,AAA ATPase domain,NTPase,CobW/HypB/UreG, nucleotide-binding domain,Viral (Superfamily 1) RNA helicase,associated with various cellular activities (AAA),associated with various cellular activities (AAA),KaiC,Part of AAA domain,Uncharacterized conserved protein (DUF2075),Uncharacterized conserved protein (DUF2075),LRR domain	NL	0.375	0.627	1.013	0.943	0	0
NTTN90_mRNA_63335	Ntab-TN90_AYMY-SS18472 457196..477180	NB-ARC domain,Jacalin-like lectin domain,AAA domain,AAA ATPase domain,KaiC,Viral (Superfamily 1) RNA helicase,NTPase,CobW/HypB/UreG, nucleotide-binding domain,associated with various cellular activities (AAA),Holliday junction DNA helicase ruvB N-terminus,Uncharacterized conserved protein (DUF2075),Uncharacterized conserved protein (DUF2075),Part of AAA domain,NACHT domain,LRR domain	NL	0.395	0.912	0.245	0.688	0	0.362
NTK326_mRNA_73805	Ntab-K326_AWOJ-SS20408 208059..214527	NB-ARC domain,AAA domain,DNA primase DnaG DnaB-binding,AAA ATPase domain,LRR domain	NL	0	0.279	0.29	0	0.196	0
NTBX_mRNA_39960	Ntab-BX_AWOK-SS15937 381682..385339	NB-ARC domain,AAA domain,Archaeal ATPase,AAA ATPase domain,KaiC,LRR domain	NL	0.071	0	0	0	0	0
NTK326_mRNA_53820	Ntab-K326_AWOJ-SS18026 100233..138621	NB-ARC domain,LRR domain	NL	2.106	1.058	2.771	2.539	0	0.777
NTTN90_mRNA_37813	Ntab-TN90_AYMY-SS15390 395100..411265	NB-ARC domain,AAA domain,KaiC,CobW/HypB/UreG, nucleotide-binding domain,NTPase,AAA ATPase domain,Holliday junction DNA helicase ruvB N-terminus,associated with various cellular activities (AAA),Part of AAA domain,Viral (Superfamily 1) RNA helicase,LRR domain	NL	2.726	3.07	2.334	2.393	1.692	1.402
NTBX_mRNA_12552	Ntab-BX_AWOK-SS11566 87341..89419	NB-ARC domain,LRR domain	NL	0.262	0.538	0.24	0.673	0.395	0.559
NTK326_mRNA_14527	Ntab-K326_AWOJ-SS11847 278734..283693	NB-ARC domain,AAA domain,NACHT domain,SRP54-type protein, GTPase domain,LRR domain	NL	0.421	0.538	0	0.73	0	0.47
NTTN90_mRNA_63305	Ntab-TN90_AYMY-SS18472 741905..768680	NB-ARC domain,Jacalin-like lectin domain,AAA domain,KaiC,Viral (Superfamily 1) RNA helicase,CobW/HypB/UreG, nucleotide-binding domain,NTPase,LRR domain	NL	0.801	0	0	0	0	0
NTTN90_mRNA_49009	Ntab-TN90_AYMY-SS16795 190781..194764	NB-ARC domain,associated with various cellular activities (AAA),AAA domain,NACHT domain,Poxvirus Aprotein,AAA ATPase domain,LRR domain	NL	0	0.228	1.066	0.484	0.575	0.603
NTK326_mRNA_124225	Ntab-K326_AWOJ-SS7342 465123..471644	NB-ARC domain,AAA domain,NACHT domain,SRP54-type protein, GTPase domain,LRR domain	NL	0.092	0.74	0.129	0	0.369	0
NTK326_mRNA_23426	Ntab-K326_AWOJ-SS12921 214295..218450	NB-ARC domain,AAA domain,AAA ATPase domain,LRR domain	NL	1.571	1.259	1.149	1.405	1.705	2.614
NTTN90_mRNA_63300	Ntab-TN90_AYMY-SS18472 650511..660260	NB-ARC domain,AAA domain,associated with various cellular activities (AAA),associated with various cellular activities (AAA),associated with various cellular activities (AAA),AAA ATPase domain,NTPase,CobW/HypB/UreG, nucleotide-binding domain,Viral (Superfamily 1) RNA helicase,Viral (Superfamily 1) RNA helicase,KaiC,LRR domain	NL	0	1.616	0.448	1.926	1.237	1.096
NTTN90_mRNA_86747	Ntab-TN90_AYMY-SS402 290061..298960	NB-ARC domain,Protein of unknown function (DUF3542),Protein of unknown function (DUF3542),AAA domain,LRR domain	NL	0.476	0.447	0.458	0.434	0.401	0.394
NTTN90_mRNA_59866	Ntab-TN90_AYMY-SS180 521929..535828	NB-ARC domain,AAA domain,AAA ATPase domain,NACHT domain,LRR domain	NL	2.868	2.157	1.162	1.565	2.462	2.454
NTBX_mRNA_74529	Ntab-BX_AWOK-SS20628 192851..198803	NB-ARC domain,AAA domain,DNA primase DnaG DnaB-binding,AAA ATPase domain,Cdomain of tRNA-guanine transglycosylase dimerisation,LRR domain	NL	0.343	0.106	0.02	0.061	0	0
NTK326_mRNA_244	Ntab-K326_AWOJ-SS10025 25720..37308	NB-ARC domain,LRR domain	NL	1.109	1.01	1.085	0.905	0.934	1.094
NTBX_mRNA_49495	Ntab-BX_AWOK-SS17790 887677..977771	NB-ARC domain,Autophagy-related protein 31,LRR domain	NL	0.575	1.336	1.311	2.052	1.131	0.15
NTBX_mRNA_15656	Ntab-BX_AWOK-SS11972 202526..205517	NB-ARC domain,AAA domain,NACHT domain,SRP54-type protein, GTPase domain,LRR domain	NL	0.171	0.394	0.14	0.376	0.044	0
NTTN90_mRNA_33852	Ntab-TN90_AYMY-SS14835 247075..252915	Protein of unknown function (DUF3542),NB-ARC domain,AAA domain,Holliday junction DNA helicase ruvB N-terminus,NACHT domain,associated with various cellular activities (AAA),AAA ATPase domain,KaiC,DnaB-like helicase C terminal domain,LRR domain	NL	0	0	0.448	0	0	0
NTK326_mRNA_73664	Ntab-K326_AWOJ-SS2038 23894..29393	NB-ARC domain,LRR domain	NL	1.346	0	0	0	0	0
NTBX_mRNA_97364	Ntab-BX_AWOK-SS3951 116182..122961	NB-ARC domain,AAA domain,Holliday junction DNA helicase ruvB N-terminus,LRR domain	NL	0.121	0	0.09	0.166	0	0
NTK326_mRNA_127513	Ntab-K326_AWOJ-SS7788 238758..240608	NB-ARC domain,AAA domain,LRR domain	NL	0.062	0.586	0.58	0.889	0	0.252
NTTN90_mRNA_60680	Ntab-TN90_AYMY-SS18125 26930..30742	NB-ARC domain,Arabidopsis broad-spectrum mildew resistance protein RPW8,AAA domain,NACHT domain,Archaeal ATPase,LRR domain	NL	1.956	1.359	2.75	5.073	29.679	28.528
NTK326_mRNA_92842	Ntab-K326_AWOJ-SS352600 8846..17851	NB-ARC domain,AAA domain,AAA ATPase domain,NTPase,KaiC,CobW/HypB/UreG, nucleotide-binding domain,NACHT domain,Viral (Superfamily 1) RNA helicase,associated with various cellular activities (AAA),ArgK protein,Holliday junction DNA helicase ruvB N-terminus,LRR domain	NL	0	0	0	0	0	0
NTBX_mRNA_102980	Ntab-BX_AWOK-SS4587 4783..8314	NB-ARC domain,AAA domain,SRP54-type protein, GTPase domain,LRR domain	NL	0	0.135	0.03	0.192	0	0
NTTN90_mRNA_134534	Ntab-TN90_AYMY-SS98490 15378..20034	NB-ARC domain,AAA domain,associated with various cellular activities (AAA),associated with various cellular activities (AAA),LRR domain	NL	0.091	0.551	0.288	1.008	0.184	0.208
NTTN90_mRNA_104054	Ntab-TN90_AYMY-SS6169 15617..21036	NB-ARC domain,LRR domain	NL	0.578	0.741	0.618	2.254	0.434	0.438
NTK326_mRNA_92840	Ntab-K326_AWOJ-SS352600 8846..16677	NB-ARC domain,AAA domain,AAA ATPase domain,NTPase,KaiC,CobW/HypB/UreG, nucleotide-binding domain,NACHT domain,Viral (Superfamily 1) RNA helicase,associated with various cellular activities (AAA),ArgK protein,Holliday junction DNA helicase ruvB N-terminus,LRR domain	NL	0.657	0.538	0.687	1.262	0.684	0.82
NTTN90_mRNA_11619	Ntab-TN90_AYMY-SS11468 25077..27805	NB-ARC domain,AAA domain,AAA ATPase domain,Holliday junction DNA helicase ruvB N-terminus,LRR domain	NL	0.426	0.333	0.224	0.926	0.141	0.11
NTTN90_mRNA_27733	Ntab-TN90_AYMY-SS13785 116766..124379	NB-ARC domain,AAA domain,AAA ATPase domain,LRR domain	NL	0.03	0.019	0.032	0.123	0	0
NTTN90_mRNA_106749	Ntab-TN90_AYMY-SS6498 321887..326623	NB-ARC domain,LRR domain	NL	0	0	0.704	0	0	0
NTTN90_mRNA_40522	Ntab-TN90_AYMY-SS15811 803498..806514	NB-ARC domain,AAA domain,AAA ATPase domain,Holliday junction DNA helicase ruvB N-terminus,NACHT domain,ArgK protein,SRP54-type protein, GTPase domain,Zeta toxin,LRR domain	NL	0.172	0.076	0	0.131	0.304	0
NTTN90_mRNA_76814	Ntab-TN90_AYMY-SS2763 49153..53853	NB-ARC domain,LRR domain	NL	0.608	0	0.895	0.582	0	0.077
NTBX_mRNA_122257	Ntab-BX_AWOK-SS7063 137978..142744	NB-ARC domain,AAA domain,NACHT domain,Archaeal ATPase,LRR domain	NL	0.222	0.481	0	0.253	0.088	0.064
NTK326_mRNA_62671	Ntab-K326_AWOJ-SS18762 148625..151541	NB-ARC domain,AAA domain,Phage protein,AAA ATPase domain,LRR domain	NL	0.842	0.625	1.085	1.079	1.271	0.886
NTBX_mRNA_50418	Ntab-BX_AWOK-SS17948 276826..278625	NB-ARC domain,LRR domain	NL	0.938	1.086	1.901	2.533	1.548	1.559
NTK326_mRNA_82579	Ntab-K326_AWOJ-SS2708 12237..17435	NB-ARC domain,LRR domain	NL	0.226	0.212	0.516	1.04	0.521	0.416
NTK326_mRNA_22700	Ntab-K326_AWOJ-SS1283 26331..39197	NB-ARC domain,Olfactory receptor,LRR domain	NL	0.555	0.346	0.709	0.627	0.358	0.361
NTK326_mRNA_70115	Ntab-K326_AWOJ-SS19858 2896..12324	NB-ARC domain,AAA domain,LRR domain	NL	0.072	0.067	0	0.175	0	0
Table S1 (a) Annotation and Expression values of tobacco NLR genes (continued)
				Expression (TPM)
NLR mRNA ID	NLR loci	domains	class	1W-1	1W-2	3W-1	3W-2	6W-1	6W-2
NTBX_mRNA_5348	Ntab-BX_AWOK-SS1069 217478..219419	NB-ARC domain,Domain of unknown function (DUF4547),Domain of unknown function (DUF4547),LRR domain	NL	0.414	0.558	0.25	0.183	0.066	0.193
NTK326_mRNA_122187	Ntab-K326_AWOJ-SS7123 68816..74778	NB-ARC domain,AAA domain,AAA ATPase domain,Protein of unknown function, DUF258,LRR domain	NL	1.294	0.433	0.687	0.476	0.38	0
NTTN90_mRNA_112451	Ntab-TN90_AYMY-SS7209 265620..268611	NB-ARC domain,AAA domain,AAA ATPase domain,NTPase,Archaeal ATPase,NACHT domain,Type II/IV secretion system protein,ArgK protein,LRR domain	NL	0.953	1.768	1.524	1.574	0.054	0.241
NTK326_mRNA_143296	Ntab-K326_AWOJ-SS9693 26907..32340	NB-ARC domain,Protein of unknown function (DUF3542),AAA domain,AAA ATPase domain,NACHT domain,associated with various cellular activities (AAA),LRR domain	NL	1.068	0.452	0	1.174	1.857	1.192
NTTN90_mRNA_1299	Ntab-TN90_AYMY-SS10174 95390..99892	NB-ARC domain,LRR domain	NL	0.213	0.304	1.215	0	0	0
NTBX_mRNA_82457	Ntab-BX_AWOK-SS2673 9678..12755	NB-ARC domain,AAA domain,AAA ATPase domain,Holliday junction DNA helicase ruvB N-terminus,NACHT domain,ArgK protein,SRP54-type protein, GTPase domain,Zeta toxin,LRR domain	NL	0.101	0.144	0.05	0.061	0.165	0.043
NTBX_mRNA_39958	Ntab-BX_AWOK-SS15937 381682..385339	NB-ARC domain,AAA domain,AAA ATPase domain,KaiC,LRR domain	NL	0.071	0.048	0	0	0.033	0
NTTN90_mRNA_42243	Ntab-TN90_AYMY-SS16134 39606..44693	NB-ARC domain,TIR domain,associated with various cellular activities (AAA),associated with various cellular activities (AAA),AAA domain,Archaeal ATPase,AAA ATPase domain,NACHT domain,Viral (Superfamily 1) RNA helicase,LRR domain	NL	0	0	0.789	0	0	0
NTBX_mRNA_65677	Ntab-BX_AWOK-SS1938 230839..236017	NB-ARC domain,AAA domain,LRR domain	NL	0	0.096	0	0	0	0.075
NTK326_mRNA_124223	Ntab-K326_AWOJ-SS7342 463719..471104	NB-ARC domain,AAA domain,NACHT domain,SRP54-type protein, GTPase domain,LRR domain	NL	0	0	0	0	0	0
NTTN90_mRNA_63311	Ntab-TN90_AYMY-SS18472 761910..768680	NB-ARC domain,Jacalin-like lectin domain,AAA domain,KaiC,Viral (Superfamily 1) RNA helicase,NTPase,CobW/HypB/UreG, nucleotide-binding domain,LRR domain	NL	0	0.399	0	0	0	0
NTBX_mRNA_70352	Ntab-BX_AWOK-SS20015 297902..300393	NB-ARC domain,LRR domain	NL	0.182	0	0.21	0.445	0.209	0.15
NTK326_mRNA_84532	Ntab-K326_AWOJ-SS286 853881..857529	NB-ARC domain,LRR domain	NL	0.123	0.058	0.129	0.056	0.076	0
NTBX_mRNA_72567	Ntab-BX_AWOK-SS20330 314410..318279	NB-ARC domain,AAA ATPase domain,AAA domain,NACHT domain,Uncharacterized conserved protein (DUF2075),NTPase,Sigma-interaction domain,associated with various cellular activities (AAA),associated with various cellular activities (AAA),RNA helicase,LRR domain	NL	0.121	0.096	0.09	0.035	0	0
NTTN90_mRNA_82331	Ntab-TN90_AYMY-SS3485 204669..215626	NB-ARC domain,AAA domain,AAA ATPase domain,KaiC,LRR domain	NL	1.196	0.931	0.895	1.524	1.161	1.556
NTK326_mRNA_107127	Ntab-K326_AWOJ-SS5139 50821..58272	NB-ARC domain,NACHT domain,AAA domain,LRR domain	NL	0.298	0	0	0	0	0
NTTN90_mRNA_81126	Ntab-TN90_AYMY-SS3316 38258..44442	NB-ARC domain,AAA domain,AAA ATPase domain,associated with various cellular activities (AAA),KaiC,Archaeal ATPase,Holliday junction DNA helicase ruvB N-terminus,LRR domain	NL	0	0	0	0.656	0	0.131
NTK326_mRNA_41811	Ntab-K326_AWOJ-SS16177 697698..806948	NB-ARC domain,AAA domain,NACHT domain,AAA ATPase domain,associated with various cellular activities (AAA),Holliday junction DNA helicase ruvB N-terminus,LRR domain	NL	0.585	1.038	0.848	0.476	0.141	0.263
NTTN90_mRNA_10850	Ntab-TN90_AYMY-SS1140 410939..416121	NB-ARC domain,Protein of unknown function (DUF3542),AAA domain,NACHT domain,Holliday junction DNA helicase ruvB N-terminus,AAA ATPase domain,associated with various cellular activities (AAA),LRR domain	NL	0.882	0.2	0	0.164	0	0
NTBX_mRNA_41568	Ntab-BX_AWOK-SS16318 330030..334427	Protein of unknown function (DUF3542),NB-ARC domain,AAA domain,Holliday junction DNA helicase ruvB N-terminus,NACHT domain,associated with various cellular activities (AAA),AAA ATPase domain,KaiC,DnaB-like helicase C terminal domain,LRR domain	NL	0	0.135	0	0.297	0	0
NTBX_mRNA_19239	Ntab-BX_AWOK-SS12420 172613..176510	NB-ARC domain,AAA domain,AAA ATPase domain,associated with various cellular activities (AAA),Archaeal ATPase,KaiC,Holliday junction DNA helicase ruvB N-terminus,FNIP Repeat,LRR domain	NL	0	0.308	0	0	0.033	0.054
NTBX_mRNA_145276	Ntab-BX_AWOK-SS983 283888..288349	NB-ARC domain,AAA domain,AAA ATPase domain,LRR domain	NL	0.081	0	0	0	0	0
NTTN90_mRNA_49008	Ntab-TN90_AYMY-SS16795 190731..194764	NB-ARC domain,associated with various cellular activities (AAA),AAA domain,NACHT domain,Poxvirus Aprotein,AAA ATPase domain,LRR domain	NL	0.324	0	0	0	0	0
NTBX_mRNA_122255	Ntab-BX_AWOK-SS7063 129479..142752	NB-ARC domain,function, B. Theta Gene description (DUF4119),LRR domain	NL	0	0.01	0	0	0.275	0
NTBX_mRNA_131022	Ntab-BX_AWOK-SS81748 1..3975	NB-ARC domain,AAA domain,CobW/HypB/UreG, nucleotide-binding domain,Holliday junction DNA helicase ruvB N-terminus,KaiC,NTPase,Part of AAA domain,Viral (Superfamily 1) RNA helicase,associated with various cellular activities (AAA),LRR domain	NL	1.241	1.144	0.38	1.52	1.175	1.215
NTK326_mRNA_121252	Ntab-K326_AWOJ-SS7018 223690..228881	NB-ARC domain,LRR domain	NL	0	0.279	0	0	0.119	0.055
Table S1 (b) Annotation and Expression values of tomato NLR genes
				Expression (TPM)
NLR mRNA ID	NLR loci	domains	class	1W-1	1W-2	3W-1	3W-2	6W-1	6W-2
Solyc04g056570.2.1	SL2.50ch04 54537038..54540956	NB-ARC domain,TIR domain,AAA ATPase domain,Archaeal ATPase,NACHT domain,LRR domain	TNL	0.59	0.58	1.02	0.8	1.31	1.8
Solyc11g011080.1.1	SL2.50ch11 4161883..4167302	NB-ARC domain,TIR domain,AAA domain,AAA ATPase domain,NACHT domain,MTHTIR-like domain (DUF1863),associated with various cellular activities (AAA),LRR domain	TNL	3.61	3.85	17.14	15.97	22.06	20.89
Solyc05g006630.2.1	SL2.50ch05 1281455..1291211	NB-ARC domain,TIR domain,associated with various cellular activities (AAA),AAA ATPase domain,NACHT domain,50S ribosome-binding GTPase,MTHTIR-like domain (DUF1863),AAA domain,LRR domain	TNL	0.86	0.64	10.62	11.38	13.81	12.96
Solyc01g113620.1.1	SL2.50ch01 90554967..90559796	NB-ARC domain,TIR domain,NACHT domain,AAA domain,Archaeal ATPase,LRR domain	TNL	1.52	1.77	3.2	2.64	3.24	2.89
Solyc04g007320.1.1	SL2.50ch04 1035526..1040396	NB-ARC domain,TIR domain,NACHT domain,AAA domain,AAA ATPase domain,Archaeal ATPase,ABC transporter,associated with various cellular activities (AAA),Domain of unknown function DUF87,LRR domain	TNL	1.18	1.14	10.39	9.87	12.19	10.46
Solyc01g008800.1.1	SL2.50ch01 2831445..2836597	NB-ARC domain,TIR domain,MTHTIR-like domain (DUF1863),associated with various cellular activities (AAA),AAA ATPase domain,AAA domain,LRR domain	TNL	2.72	2.28	5.29	5.38	7.14	7.04
Solyc11g011090.1.1	SL2.50ch11 4170675..4183040	NB-ARC domain,TIR domain,associated with various cellular activities (AAA),AAA domain,AAA ATPase domain,NACHT domain,Poxvirus Aprotein,ABC transporter,MTHTIR-like domain (DUF1863),AAA domain (Cdcsubfamily),LRR domain	TNL	3.89	3.46	6.46	6.37	7.9	8.44
Solyc02g082050.2.1	SL2.50ch02 45790416..45796212	NB-ARC domain,TIR domain,AAA ATPase domain,AAA domain,NACHT domain,MTHTIR-like domain (DUF1863),LRR domain	TNL	1.08	1.09	0.86	1.24	0.81	1.26
Solyc11g011350.1.1	SL2.50ch11 4391578..4397668	NB-ARC domain,TIR domain,AAA ATPase domain,AAA domain,MTHTIR-like domain (DUF1863),LRR domain	TNL	2.08	2.07	6.06	5.92	6.31	5.78
Solyc09g007710.2.1	SL2.50ch09 1257638..1262613	NB-ARC domain,TIR domain,NACHT domain,AAA ATPase domain,AAA domain,Archaeal ATPase,associated with various cellular activities (AAA),MTHTIR-like domain (DUF1863),LRR domain	TNL	1.68	1.95	1.32	1.33	1.32	1.28
Solyc05g006620.2.1	SL2.50ch05 1267542..1277499	NB-ARC domain,TIR domain,NACHT domain,AAA domain,AAA ATPase domain,MTHTIR-like domain (DUF1863),associated with various cellular activities (AAA),LRR domain	TNL	1.36	1.45	3.79	3.71	5.21	4.81
Solyc05g007850.1.1	SL2.50ch05 2291533..2295531	NB-ARC domain,TIR domain,LRR domain	TNL	0.7	0.73	1.58	1.07	1.04	1.42
Solyc08g005510.1.1	SL2.50ch08 379040..383990	NB-ARC domain,TIR domain,AAA ATPase domain,NACHT domain,AAA domain,associated with various cellular activities (AAA),Poxvirus Aprotein,LRR domain	TNL	0.4	0.37	0.13	0.15	0.11	0.26
Solyc01g066020.1.1	SL2.50ch01 72890057..72893503	NB-ARC domain,TIR domain,AAA domain,MTHTIR-like domain (DUF1863),associated with various cellular activities (AAA),AAA ATPase domain,LRR domain	TNL	0	0	0.04	0	0	0.02
Solyc07g052770.2.1	SL2.50ch07 61218510..61222379	NB-ARC domain,TIR domain,AAA ATPase domain,LRR domain	TNL	0.39	0.75	3.17	2.78	3.65	3.28
Solyc01g014840.2.1	SL2.50ch01 15577916..15583605	NB-ARC domain,TIR domain,LRR domain	TNL	0.81	0.63	2.27	2.4	2.79	3.1
Solyc01g102850.1.1	SL2.50ch01 91538272..91542454	NB-ARC domain,TIR domain,NACHT domain,AAA domain,LRR domain	TNL	1.49	1.21	1.08	1.42	1.42	1.23
Solyc01g102880.1.1	SL2.50ch01 91552253..91563685	TIR domain,NB-ARC domain,Cupin,AAA domain,AAA ATPase domain,MTHTIR-like domain (DUF1863),associated with various cellular activities (AAA),NACHT domain,Cupin domain,LRR domain	TNL	0.85	1.07	3.2	3.1	3.87	4.21
Solyc09g092410.2.1	SL2.50ch09 71512859..71516965	NB-ARC domain,TIR domain,AAA ATPase domain,AAA domain,NACHT domain,MTHTIR-like domain (DUF1863),associated with various cellular activities (AAA),LRR domain	TNL	0	0	0.02	0.05	0.04	0
Solyc04g007490.2.1	SL2.50ch04 1161752..1165461	NB-ARC domain,Protein of unknown function (DUF3542),AAA domain,NACHT domain,AAA ATPase domain,KaiC,LRR domain	CNL	6.09	5.69	26.59	26.29	26.49	28.49
Solyc05g054010.2.1	SL2.50ch05 63986305..63990703	NB-ARC domain,AAA domain,AAA ATPase domain,LRR domain	CNL	1.33	1.3	2.23	2.36	2.64	2.04
Solyc06g008450.2.1	SL2.50ch06 2354703..2358629	NB-ARC domain,AAA domain,LRR domain	CNL	0.67	0.89	2.23	2.34	2.7	2.63
Solyc04g009660.2.1	SL2.50ch04 3028988..3031950	NB-ARC domain,AAA domain,AAA ATPase domain,LRR domain	CNL	0.36	0.47	0.4	0.43	0.59	0.3
Solyc04g009290.1.1	SL2.50ch04 2735950..2738484	NB-ARC domain,AAA domain,LRR domain	CNL	0.05	0.15	0.17	0.29	0.25	0.04
Solyc04g007060.2.1	SL2.50ch04 773650..778371	NB-ARC domain,AAA domain,associated with various cellular activities (AAA),AAA ATPase domain,LRR domain	CNL	21.9	21.08	49.41	49.59	59.02	59.18
Solyc04g011990.1.1	SL2.50ch04 4343284..4346090	NB-ARC domain,AAA domain,AAA ATPase domain,LRR domain	CNL	0.13	0.02	0.59	0.6	0.56	0.37
Solyc11g071420.1.1	SL2.50ch11 54902118..54905747	NB-ARC domain,AAA ATPase domain,AAA domain,Archaeal ATPase,LRR domain	CNL	0.22	0.2	0.08	0.3	0.28	0.2
Solyc12g044180.1.1	SL2.50ch12 38925298..38929160	NB-ARC domain,NACHT domain,AAA domain,LRR domain	CNL	0	0	0.04	0.07	0.13	0.16
Solyc05g005330.2.1	SL2.50ch05 262592..266801	Protein of unknown function (DUF3542),NB-ARC domain,AAA domain,LRR domain	CNL	8.1	8.27	10.09	10.11	10.62	11.68
Solyc08g005500.2.1	SL2.50ch08 374428..377459	NB-ARC domain,AAA domain,capsid scaffolding protein (GPO) serine peptidase,LRR domain	CNL	0.05	0.07	0.35	0.23	0.17	0.27
Solyc11g043070.1.1	SL2.50ch11 33694813..33696979	NB-ARC domain,LRR domain	CNL	0	0	0	0	0	0
Solyc12g009460.1.1	SL2.50ch12 2723092..2725815	NB-ARC domain,AAA domain,AAA ATPase domain,LRR domain	CNL	0.05	0	0	0.02	0	0
Solyc06g062440.2.1	SL2.50ch06 39390527..39394340	NB-ARC domain,LRR domain	CNL	4.49	3.94	5.54	4.95	6.54	4.49
Solyc05g012740.1.1	SL2.50ch05 5910570..5914278	Protein of unknown function (DUF3542),NB-ARC domain,AAA domain,LRR domain	CNL	0.06	0.1	0.11	0.12	0.06	0.11
Solyc02g036270.2.1	SL2.50ch02 30478479..30481057	NB-ARC domain,AAA domain,NACHT domain,LRR domain	CNL	1.96	2.19	2.53	2.44	3.12	2.7
Solyc05g008070.2.1	SL2.50ch05 2500501..2503179	NB-ARC domain,AAA domain,AAA ATPase domain,LRR domain	CNL	0.44	0.27	2.42	0.93	1.4	1.49
Solyc04g008120.1.1	SL2.50ch04 1795425..1799656	NB-ARC domain,AAA domain,AAA ATPase domain,associated with various cellular activities (AAA),Holliday junction DNA helicase ruvB N-terminus,Telomere capping C-terminal wHTH,LRR domain	CNL	0.09	0.03	0.22	0.1	0.19	0.13
Solyc05g005130.1.1	SL2.50ch05 118314..124329	NB-ARC domain,Protein of unknown function (DUF3542),AAA domain,AAA ATPase domain,LRR domain	CNL	2.37	2.34	4.71	4.92	4.93	5.58
Solyc05g043420.1.1	SL2.50ch05 56316696..56321256	NB-ARC domain,AAA domain,AAA ATPase domain,LRR domain	CNL	0	0	0.01	0	0	0
Solyc00g102400.2.1	SL2.50ch00 15829191..15832286	NB-ARC domain,AAA domain,NACHT domain,AAA ATPase domain,NTPase,CobW/HypB/UreG, nucleotide-binding domain,Viral (Superfamily 1) RNA helicase,LRR domain	CNL	0.07	0	0	0	0.29	0.15
Solyc09g005290.1.1	SL2.50ch09 220544..223354	NB-ARC domain,AAA domain,LRR domain	CNL	0.4	0.66	0.84	0.69	1.24	1.01
Solyc04g009240.1.1	SL2.50ch04 2713465..2716002	NB-ARC domain,AAA domain,LRR domain	CNL	0.52	0.24	0.13	0.22	0.19	0.12
Solyc08g075640.2.1	SL2.50ch08 59777109..59780421	NB-ARC domain,AAA domain,AAA ATPase domain,LRR domain	CNL	0.35	0.36	0.67	0.57	0.46	0.36
Solyc06g008800.1.1	SL2.50ch06 2746749..2750582	NB-ARC domain,AAA domain,NACHT domain,AAA ATPase domain,LRR domain	CNL	0.08	0.35	0.71	0.43	0	0.16
Solyc06g008770.1.1	SL2.50ch06 2703086..2706897	NB-ARC domain,AAA domain,Viral (Superfamily 1) RNA helicase,LRR domain	CNL	0.08	0.17	0.16	0.2	0.11	0.25
Solyc11g006640.1.1	SL2.50ch11 1242256..1245275	NB-ARC domain,AAA domain,AAA ATPase domain,LRR domain	CNL	1.37	1.03	0.75	0.85	0.73	1.05
Solyc05g053990.2.1	SL2.50ch05 63978631..63981553	NB-ARC domain,AAA domain,AAA ATPase domain,LRR domain	CNL	1.41	1.52	2.28	2.13	1.63	1.81
Solyc04g005550.1.1	SL2.50ch04 362573..366873	NB-ARC domain,AAA domain,NACHT domain,LRR domain	CNL	3.38	3.94	3.79	3.7	4.57	4.43
Solyc11g064770.1.1	SL2.50ch11 49908077..49911193	NB-ARC domain,LRR domain	CNL	0.04	0.06	0	0.06	0.06	0.1
Solyc04g009150.1.1	SL2.50ch04 2655518..2658052	NB-ARC domain,AAA domain,LRR domain	CNL	0.29	0.32	0.17	0.2	0.25	0.16
Table S1 (b) Annotation and Expression values of tomato NLR genes (continued)
				Expression (TPM)
NLR mRNA ID	NLR loci	domains	class	1W-1	1W-2	3W-1	3W-2	6W-1	6W-2
Solyc09g092310.1.1	SL2.50ch09 71444682..71447234	NB-ARC domain,AAA domain,AAA ATPase domain,NTPase,associated with various cellular activities (AAA),LRR domain	CNL	0.36	0.59	3.04	2.51	3.65	3.62
Solyc01g086810.2.1	SL2.50ch01 81751980..81755162	NB-ARC domain,AAA ATPase domain,AAA domain,NACHT domain,LRR domain	CNL	5.28	5.17	8.54	7.23	9.35	9.25
Solyc05g050430.1.1	SL2.50ch05 60604815..60609235	NB-ARC domain,AAA domain,LRR domain	CNL	0.17	0.1	0.2	0.06	0.08	0.25
Solyc12g094660.1.1	SL2.50ch12 64819625..64822741	NB-ARC domain,AAA domain,AAA ATPase domain,Archaeal ATPase,Uncharacterised P-loop hydrolase UPF0079,Zeta toxin,ABC transporter,LRR domain	CNL	4.07	3.87	11.31	11.96	15.05	15.3
Solyc10g085460.1.1	SL2.50ch10 64626257..64630102	NB-ARC domain,AAA domain,NACHT domain,AAA ATPase domain,LRR domain	CNL	9.37	9.19	14.08	13.62	17.08	17.07
Solyc04g015210.2.1	SL2.50ch04 5390900..5396168	NB-ARC domain,AAA domain,AAA ATPase domain,GrpE,LRR domain	CNL	1.26	1.44	1.74	1.81	1.73	1.55
Solyc11g069620.1.1	SL2.50ch11 54262517..54266331	NB-ARC domain,AAA ATPase domain,AAA domain,activator of transcription C terminal,LRR domain	CNL	1.3	1.83	2.39	2.17	1.9	2.23
Solyc07g009180.1.1	SL2.50ch07 4234636..4237344	NB-ARC domain,AAA domain,AAA ATPase domain,LRR domain	CNL	0.24	0.18	0.12	0.29	0.22	0.52
Solyc05g012910.2.1	SL2.50ch05 6039234..6043657	Protein of unknown function (DUF3542),NB-ARC domain,AAA domain,NACHT domain,LRR domain	CNL	0.38	0.44	0.9	0.77	0.99	0.87
Solyc06g008480.1.1	SL2.50ch06 2374198..2377556	NB-ARC domain,AAA domain,NTPase,LRR domain	CNL	0	0	0	0	0	0
Solyc04g012010.2.1	SL2.50ch04 4349137..4352103	NB-ARC domain,AAA domain,AAA ATPase domain,NTPase,LRR domain	CNL	0.02	0.02	0.13	0.1	0.02	0.1
Solyc12g016220.1.1	SL2.50ch12 6401184..6406098	NB-ARC domain,NACHT domain,AAA domain,LRR domain	CNL	2.5	2.35	1.96	2.09	2.39	1.86
Solyc07g005770.2.1	SL2.50ch07 625770..628788	NB-ARC domain,Holliday junction DNA helicase ruvB N-terminus,AAA domain,LRR domain	CNL	1.4	0.99	1.8	2.15	1.31	1.33
Solyc05g007610.2.1	SL2.50ch05 2136050..2142660	Protein of unknown function (DUF3542),NB-ARC domain,AAA domain,AAA ATPase domain,50S ribosome-binding GTPase,associated with various cellular activities (AAA),KaiC,NACHT domain,Holliday junction DNA helicase ruvB N-terminus,ArgK protein,Protein of unknown function, DUF258,ABC transporter,Sigma-interaction domain,CobW/HypB/UreG, nucleotide-binding domain,RNA helicase,NTPase,LRR domain	CNL	0.09	0.05	0.12	0.13	0.05	0.06
Solyc04g007030.2.1	SL2.50ch04 742844..747712	NB-ARC domain,AAA domain,Archaeal ATPase,ArgK protein,AAA ATPase domain,associated with various cellular activities (AAA),LRR domain	CNL	0	0.06	0.02	0.02	0.12	0.06
Solyc06g048910.1.1	SL2.50ch06 31939888..31944893	NB-ARC domain,AAA domain,NACHT domain,AAA ATPase domain,LRR domain	CNL	0	0	0.05	0	0.02	0
Solyc06g008400.1.1	SL2.50ch06 2327468..2331298	NB-ARC domain,AAA domain,Protein-arginine deiminase (PAD),NACHT domain,LRR domain	CNL	0	0	0.08	0.03	0.06	0.08
Solyc11g069020.1.1	SL2.50ch11 53580355..53583165	NB-ARC domain,AAA domain,LRR domain	CNL	0.49	0.95	1.06	0.56	1.35	1.56
Solyc11g006530.1.1	SL2.50ch11 1186571..1189847	NB-ARC domain,AAA domain,AAA ATPase domain,LRR domain	CNL	0.07	0	0	0.02	0.02	0.02
Solyc02g084890.1.1	SL2.50ch02 47950762..47953314	NB-ARC domain,AAA domain,AAA ATPase domain,LRR domain	CNL	6.66	6.55	16.19	15.14	13.66	13.72
Solyc04g007050.2.1	SL2.50ch04 764313..768859	NB-ARC domain,AAA domain,NACHT domain,AAA ATPase domain,LRR domain	CNL	0	0.02	0	0	0	0.02
Solyc12g009450.1.1	SL2.50ch12 2714559..2719247	NB-ARC domain,AAA domain,AAA ATPase domain,LRR domain	CNL	1.38	1.44	6.02	5.68	6.49	7.61
Solyc04g009130.2.1	SL2.50ch04 2646823..2649379	NB-ARC domain,AAA domain,AAA ATPase domain,LRR domain	CNL	2.33	3.01	1.47	1.19	0.94	0.74
Solyc04g009690.1.1	SL2.50ch04 3041461..3044007	NB-ARC domain,AAA domain,AAA ATPase domain,LRR domain	CNL	0.05	0.09	0.09	0.08	0.12	0.01
Solyc05g007640.2.1	SL2.50ch05 2149733..2153957	Protein of unknown function (DUF3542),NB-ARC domain,AAA domain,AAA ATPase domain,LRR domain	CNL	1.24	1.15	1.21	1.28	1.79	1.69
Solyc10g055080.1.1	SL2.50ch10 56315993..56319660	NB-ARC domain,LRR domain	CNL	0	0	0	0	0	0
Solyc03g005650.1.1	SL2.50ch03 465276..467974	NB-ARC domain,LRR domain	CNL	0.02	0	0	0	0	0.02
Solyc10g008220.2.1	SL2.50ch10 2335367..2338246	NB-ARC domain,Protein of unknown function (DUF3542),AAA domain,LRR domain	CNL	3.86	3.6	8.35	8.45	10.37	10.96
Solyc12g096920.1.1	SL2.50ch12 65641646..65645096	NB-ARC domain,AAA domain,Protein of unknown function (DUF3542),LRR domain	CNL	0.13	0.21	0.88	0.91	1.01	0.97
Solyc10g008230.1.1	SL2.50ch10 2340383..2343211	NB-ARC domain,AAA domain,AAA ATPase domain,LRR domain	CNL	0.62	1.1	3.24	2.86	3.22	3.95
Solyc05g007170.2.1	SL2.50ch05 1779356..1787568	NB-ARC domain,Protein of unknown function (DUF3542),AAA domain,LRR domain	CNL	0.01	0.03	0.04	0.06	0.05	0.09
Solyc11g068360.1.1	SL2.50ch11 53107890..53111372	NB-ARC domain,AAA ATPase domain,LRR domain	CNL	3.63	3.18	2.29	2.46	2.21	2.12
Solyc04g008200.2.1	SL2.50ch04 1871785..1876714	NB-ARC domain,AAA domain,AAA ATPase domain,Protein of unknown function (DUF3542),associated with various cellular activities (AAA),Holliday junction DNA helicase ruvB N-terminus,NTPase,50S ribosome-binding GTPase,LRR domain	CNL	0.59	0.84	1.74	1.68	2.29	2.19
Solyc09g092290.1.1	SL2.50ch09 71424087..71426633	NB-ARC domain,AAA domain,AAA ATPase domain,NTPase,associated with various cellular activities (AAA),Part of AAA domain,ABC transporter,LRR domain	CNL	0.21	0.06	0.34	0.93	0.86	0.43
Solyc01g090430.2.1	SL2.50ch01 84121020..84125828	NB-ARC domain,AAA domain,ArgK protein,AAA ATPase domain,LRR domain	CNL	14.78	16.49	43.27	42.82	48.38	48.87
Solyc04g007070.2.1	SL2.50ch04 791050..796086	NB-ARC domain,AAA domain,associated with various cellular activities (AAA),LRR domain	CNL	28	29.88	80.82	84.27	112.29	112.68
Solyc05g054020.1.1	SL2.50ch05 63992037..63996495	NB-ARC domain,AAA domain,AAA ATPase domain,LRR domain	CNL	0.05	0.01	0.11	0.1	0.12	0.09
Solyc06g008790.2.1	SL2.50ch06 2722296..2726237	NB-ARC domain,AAA domain,AAA ATPase domain,LRR domain	CNL	0.11	0.16	1.89	1.91	1.46	1.93
Solyc04g008130.1.1	SL2.50ch04 1811153..1814408	NB-ARC domain,AAA domain,AAA ATPase domain,NACHT domain,associated with various cellular activities (AAA),Holliday junction DNA helicase ruvB N-terminus,NTPase,50S ribosome-binding GTPase,LRR domain	CNL	0	0.02	0.07	0.03	0.11	0.08
Solyc04g011960.1.1	SL2.50ch04 4319129..4321795	NB-ARC domain,AAA domain,AAA ATPase domain,LRR domain	CNL	0.02	0.04	0	0.04	0	0
Solyc09g092280.1.1	SL2.50ch09 71414285..71416825	NB-ARC domain,AAA domain,AAA ATPase domain,NTPase,associated with various cellular activities (AAA),Part of AAA domain,LRR domain	CNL	0.17	0.06	0.94	0.83	0.95	1.03
Solyc05g044490.2.1	SL2.50ch05 56620698..56625132	NB-ARC domain,AAA domain,AAA ATPase domain,LRR domain	CNL	0	0	0	0	0	0.01
Solyc11g020100.1.1	SL2.50ch11 10137088..10139788	NB-ARC domain,AAA domain,AAA ATPase domain,Archaeal ATPase,LRR domain	CNL	0.87	1.1	1.33	1.18	1.76	1.93
Solyc12g017800.1.1	SL2.50ch12 7412896..7415774	NB-ARC domain,AAA domain,NACHT domain,LRR domain	CNL	0	0	0	0.02	0	0
Solyc04g005540.2.1	SL2.50ch04 355454..361509	NB-ARC domain,NACHT domain,AAA domain,LRR domain	CNL	2.44	2.4	3.95	3.96	4.38	4.27
Solyc02g084450.2.1	SL2.50ch02 47542047..47544791	NB-ARC domain,AAA ATPase domain,AAA domain,Sigma-interaction domain,LRR domain	CNL	2.02	2.64	2.46	2.14	2.25	2.59
Solyc05g013280.2.1	SL2.50ch05 6379863..6386810	NB-ARC domain,Protein of unknown function (DUF3542),AAA domain,FNIP Repeat,associated with various cellular activities (AAA),KaiC,AAA ATPase domain,LRR domain	CNL	11.6	12.11	16.49	15.29	19.33	19.08
Solyc02g037540.1.1	SL2.50ch02 31080754..31083828	NB-ARC domain,AAA domain,Archaeal ATPase,associated with various cellular activities (AAA),RNA helicase,LRR domain	CNL	0.02	0	0.02	0.04	0.19	0.11
Solyc10g008240.2.1	SL2.50ch10 2346611..2349504	NB-ARC domain,AAA domain,AAA ATPase domain,NACHT domain,LRR domain	CNL	1.49	1.54	5.51	4.87	5.26	4.98
Solyc04g009110.1.1	SL2.50ch04 2637079..2639610	NB-ARC domain,AAA domain,AAA ATPase domain,LRR domain	CNL	0.22	0.24	0.02	0.04	0.09	0.12
Table S1 (b) Annotation and Expression values of tomato NLR genes (continued)
				Expression (TPM)
NLR mRNA ID	NLR loci	domains	class	1W-1	1W-2	3W-1	3W-2	6W-1	6W-2
Solyc05g047700.1.1	SL2.50ch05 59184171..59188836	NB-ARC domain,AAA domain,AAA ATPase domain,LRR domain	CNL	0.03	0.07	0.1	0.12	0.08	0.06
Solyc11g010160.1.1	SL2.50ch11 3254831..3257554	NB-ARC domain,NACHT domain,AAA ATPase domain,AAA domain,LRR domain	CNL	0.29	0.34	0.56	0.43	0.32	0.43
Solyc11g006630.1.1	SL2.50ch11 1237304..1240179	NB-ARC domain,AAA domain,AAA ATPase domain,LRR domain	CNL	0.07	0.11	0.04	0.02	0.11	0
Solyc05g007350.1.1	SL2.50ch05 1970981..1974797	Protein of unknown function (DUF3542),NB-ARC domain,AAA domain,LRR domain	CNL	0.16	0.1	0.31	0.42	0.5	0.55
Solyc01g106410.1.1	SL2.50ch01 94311044..94314600	NB-ARC domain,AAA domain,LRR domain	CNL	0	0.05	0.09	0.08	0.11	0.08
Solyc12g044200.1.1	SL2.50ch12 38832175..38837865	NB-ARC domain,NACHT domain,AAA domain,LRR domain	CNL	0	0.02	0.21	0.25	0.57	0.3
Solyc07g053010.1.1	SL2.50ch07 61426755..61429394	NB-ARC domain,AAA domain,LRR domain	CNL	2.63	3.62	3.95	3.36	3.81	3.08
Solyc07g049700.1.1	SL2.50ch07 60053307..60055883	NB-ARC domain,AAA domain,LRR domain	CNL	0.23	0.13	0.82	0.63	0.96	1.11
Solyc08g007630.1.1	SL2.50ch08 2161135..2164101	NB-ARC domain,AAA domain,AAA ATPase domain,LRR domain	CNL	4.71	4.37	5.55	5.05	4.71	5.63
Solyc04g009120.1.1	SL2.50ch04 2641913..2644352	NB-ARC domain,AAA domain,AAA ATPase domain,LRR domain	CNL	0.16	0.29	0.17	0.15	0.22	0.16
Solyc08g076000.2.1	SL2.50ch08 60062860..60066981	NB-ARC domain,AAA domain,NACHT domain,AAA ATPase domain,LRR domain	CNL	0.95	0.98	2	2.12	2.24	2.7
Solyc09g064610.2.1	SL2.50ch09 61926790..61930267	NB-ARC domain,HBSN-terminus,LRR domain	CNL	1.53	1.71	1.68	1.77	1.89	2.26
Solyc03g005670.2.1	SL2.50ch03 481129..483926	NB-ARC domain,AAA domain,LRR domain	CNL	1.28	1.24	3.07	3.41	3.34	3.78
Solyc02g027080.1.1	SL2.50ch02 24989543..24992870	NB-ARC domain,AAA ATPase domain,AAA domain,LRR domain	CNL	6.03	5.25	4.45	4.82	3.48	3.85
Solyc10g047320.1.1	SL2.50ch10 40562651..40565766	NB-ARC domain,AAA domain,LRR domain	CNL	27.17	24.98	73.08	74.88	88.92	89.55
Solyc01g087200.2.1	SL2.50ch01 82128176..82131412	NB-ARC domain,AAA domain,AAA ATPase domain,LRR domain	CNL	5.73	5.44	11.36	10.46	11.02	11.68
Solyc12g005970.1.1	SL2.50ch12 594201..596670	NB-ARC domain,AAA ATPase domain,AAA domain,NACHT domain,LRR domain	CNL	1.37	1.79	1.68	2.17	1.74	2.33
Solyc11g006520.1.1	SL2.50ch11 1181636..1184459	NB-ARC domain,AAA domain,LRR domain	CNL	0.14	0.12	0.6	0.84	0.66	0.6
Solyc07g053020.1.1	SL2.50ch07 61440110..61442668	NB-ARC domain,AAA domain,Centrosome microtubule-binding domain of Cep57,NACHT domain,Domain of unknown function (DUF4208),AAA ATPase domain,LRR domain	CNL	11.51	10.58	14.92	15.14	16.79	16.71
Solyc04g009250.1.1	SL2.50ch04 2719885..2722407	NB-ARC domain,AAA domain,AAA ATPase domain,LRR domain	CNL	0.22	0.65	0.77	1.04	0.77	0.95
Solyc09g098130.1.1	SL2.50ch09 72029006..72032743	NB-ARC domain,AAA domain,LRR domain	CNL	3.72	3.54	3.2	3.21	2.7	3.09
Solyc09g098100.2.1	SL2.50ch09 71991925..72003555	NB-ARC domain,AAA domain,LRR domain	CNL	5.44	5.15	9.91	9.75	11.08	11.13
Solyc03g005660.2.1	SL2.50ch03 469690..474293	NB-ARC domain,AAA domain,AAA ATPase domain,Protein of unknown function (DUF1473),associated with various cellular activities (AAA),LRR domain	CNL	4.23	4.37	9.34	9.06	7.67	8.3
Solyc03g078300.1.1	SL2.50ch03 50341264..50345289	NB-ARC domain,AAA ATPase domain,AAA domain,LRR domain	CNL	3.71	3.93	11.22	10.53	13.57	14.63
Solyc04g011980.1.1	SL2.50ch04 4339129..4341774	NB-ARC domain,AAA domain,AAA ATPase domain,LRR domain	CNL	0.02	0.06	0.08	0.04	0.04	0.02
Solyc08g075630.2.1	SL2.50ch08 59766274..59769571	NB-ARC domain,AAA domain,AAA ATPase domain,LRR domain	CNL	0.52	0.9	0.55	0.58	0.25	0.52
Solyc04g009260.1.1	SL2.50ch04 2728030..2730579	NB-ARC domain,AAA domain,AAA ATPase domain,LRR domain	CNL	10.79	11.26	7.25	7.02	8.05	7.65
Solyc06g008380.1.1	SL2.50ch06 2318596..2320688	NB-ARC domain,AAA domain,NACHT domain,KaiC,NTPase,AAA ATPase domain,associated with various cellular activities (AAA),Zeta toxin,Adenylylsulphate kinase,LRR domain	CNL	0	0.03	0.13	0.08	0.09	0.03
Solyc10g076440.1.1	SL2.50ch10 59419411..59422428	NB-ARC domain,AAA domain,Archaeal ATPase,AAA ATPase domain,NACHT domain,RNA helicase,associated with various cellular activities (AAA),LRR domain	CNL	0	0	0	0	0	0
Solyc08g074250.1.1	SL2.50ch08 58360270..58362885	NB-ARC domain,AAA domain,AAA ATPase domain,LRR domain	CNL	0	0.02	0	0.02	0	0.07
Solyc05g012890.1.1	SL2.50ch05 6033094..6036868	Protein of unknown function (DUF3542),NB-ARC domain,AAA domain,NACHT domain,AAA ATPase domain,LRR domain	CNL	5.64	6.07	10.26	10.42	12.38	14.48
Solyc09g018220.1.1	SL2.50ch09 13621396..13623981	NB-ARC domain,AAA domain,AAA ATPase domain,associated with various cellular activities (AAA),NTPase,Part of AAA domain,ABC transporter,Type II/IV secretion system protein,LRR domain	CNL	1.4	1.8	1.46	1.21	1.5	1.79
Solyc05g007630.2.1	SL2.50ch05 2145078..2149204	Protein of unknown function (DUF3542),NB-ARC domain,AAA domain,LRR domain	CNL	0.22	0.46	0.43	0.58	0.4	0.39
Solyc11g071430.1.1	SL2.50ch11 54910177..54913966	NB-ARC domain,AAA domain,FNIP Repeat,LRR domain	CNL	3.36	3.19	4.25	4.05	4.1	4.11
Solyc08g005440.2.1	SL2.50ch08 324852..328029	NB-ARC domain,AAA domain,Zeta toxin,AAA ATPase domain,LRR domain	CNL	1.72	1.87	3.32	2.88	2.82	3.44
Solyc04g008140.1.1	SL2.50ch04 1818191..1822298	NB-ARC domain,AAA domain,Telomere capping C-terminal wHTH,associated with various cellular activities (AAA),AAA ATPase domain,LRR domain	CNL	0.02	0	0.01	0.03	0.11	0.03
Solyc08g007250.1.1	SL2.50ch08 1830376..1835999	NB-ARC domain,AAA domain,Archaeal ATPase,AAA ATPase domain,NACHT domain,LRR domain	CNL	2.38	2.42	2.09	1.57	3.01	2.8
Solyc05g054340.2.1	SL2.50ch05 64270469..64274349	NB-ARC domain,AAA domain,AAA ATPase domain,Holliday junction DNA helicase ruvB N-terminus,LRR domain	CNL	1.95	1.76	4.17	4.76	4.48	4.28
Solyc02g090380.2.1	SL2.50ch02 51937335..51941484	Arabidopsis broad-spectrum mildew resistance protein RPW8,NB-ARC domain,AAA domain,Part of AAA domain,associated with various cellular activities (AAA),Radcell cycle checkpoint protein,Sigma-interaction domain,LRR domain	NL	12.32	12.16	24.34	25.7	27.91	32.51
Solyc09g072940.1.1	SL2.50ch09 65616996..65619850	F-box domain,NB-ARC domain,LRR domain	NL	0	0	0	0	0	0
Solyc05g009760.1.1	SL2.50ch05 3955304..3957469	NB-ARC domain,AAA domain,LRR domain	NL	14.63	14.99	28.5	28.8	32.28	34.32
Solyc10g055120.1.1	SL2.50ch10 56365333..56368392	NB-ARC domain,LRR domain	NL	0	0	0	0	0	0
Solyc09g098210.1.1	SL2.50ch09 72068609..72071496	NB-ARC domain,LRR domain	NL	0	0	0	0	0	0
Solyc07g052790.1.1	SL2.50ch07 61236510..61239787	NB-ARC domain,LRR domain	NL	5.23	4.86	24.14	21.99	29.23	26.4
Solyc11g007790.1.1	SL2.50ch11 2028383..2031076	NB-ARC domain,AAA domain,AAA ATPase domain,ABC transporter,Archaeal ATPase,associated with various cellular activities (AAA),LRR domain	NL	0	0	0	0.02	0	0
Solyc07g039410.2.1	SL2.50ch07 47427693..47429002	NB-ARC domain,Plasmid encoded RepA protein,LRR domain	NL	0	0	0	0	0	0
Solyc07g055380.1.1	SL2.50ch07 63434423..63437484	NB-ARC domain,NACHT domain,AAA ATPase domain,AAA domain,associated with various cellular activities (AAA),ABC transporter,LRR domain	NL	0	0.02	0	0	0	0
Solyc02g032650.2.1	SL2.50ch02 28907111..28910721	NB-ARC domain,AAA domain,LRR domain	NL	1.09	1.36	3.77	2.65	3.75	3.25
Solyc02g070410.1.1	SL2.50ch02 40138859..40141258	NB-ARC domain,AAA domain,associated with various cellular activities (AAA),LRR domain	NL	0	0	0	0	0	0
Solyc06g064680.1.1	SL2.50ch06 40314823..40317108	NB-ARC domain,AAA domain,associated with various cellular activities (AAA),Archaeal ATPase,LRR domain	NL	0	0	0	0	0	0
Table S1 (b) Annotation and Expression values of tomato NLR genes (continued)
				Expression (TPM)
NLR mRNA ID	NLR loci	domains	class	1W-1	1W-2	3W-1	3W-2	6W-1	6W-2
Solyc07g039390.1.1	SL2.50ch07 47411987..47413648	NB-ARC domain,LRR domain	NL	0	0	0	0	0	0
Solyc01g088060.2.1	SL2.50ch01 82904332..82910171	NB-ARC domain,LRR domain	NL	0.85	0.83	1.52	1.51	1.42	1.67
Solyc05g018010.1.1	SL2.50ch05 19455020..19456317	NB-ARC domain,LRR domain	NL	0	0	0	0	0	0
Solyc05g009740.1.1	SL2.50ch05 3947234..3949477	NB-ARC domain,AAA domain,NACHT domain,AAA ATPase domain,LRR domain	NL	13.15	13.23	18.41	21.9	20.69	22.36
Solyc07g009190.1.1	SL2.50ch07 4243154..4244749	NB-ARC domain,LRR domain	NL	0	0	0.04	0	0	0
Solyc11g069990.1.1	SL2.50ch11 54578263..54580581	NB-ARC domain,LRR domain	NL	4.46	5.33	4.62	4	3.95	4.17
Solyc09g064680.1.1	SL2.50ch09 62024938..62027440	NB-ARC domain,LRR domain	NL	0	0	0.16	0.37	0.38	0.73
Solyc09g063040.1.1	SL2.50ch09 61045847..61048188	NB-ARC domain,LRR domain	NL	0	0	0	0	0	0
Solyc04g008170.1.1	SL2.50ch04 1849355..1850809	NB-ARC domain,LRR domain	NL	0	0.29	0.08	0.13	0.35	0.09
Solyc04g009090.1.1	SL2.50ch04 2630935..2632218	NB-ARC domain,LRR domain	NL	0	0	0	0	0	0
Solyc04g015630.2.1	SL2.50ch04 5927164..5929199	NB-ARC domain,LRR domain	NL	0.48	0.4	0.51	0.48	0.76	0.6
Solyc04g015220.2.1	SL2.50ch04 5406762..5409516	NB-ARC domain,AAA domain,NACHT domain,AAA ATPase domain,LRR domain	NL	0.09	0.15	0.15	0.15	0.41	0.28
Solyc05g008690.1.1	SL2.50ch05 2968251..2969951	NB-ARC domain,LRR domain	NL	0	0	0.07	0	0.07	0
Solyc06g064750.1.1	SL2.50ch06 40349700..40351991	NB-ARC domain,AAA domain,associated with various cellular activities (AAA),LRR domain	NL	0	0	0	0	0	0
Solyc09g059830.1.1	SL2.50ch09 56157407..56158641	NB-ARC domain,Baculovirus Yprotein,LRR domain	NL	0	0	0	0	0	0
Solyc10g050740.1.1	SL2.50ch10 50461647..50463221	NB-ARC domain,LRR domain	NL	0	0	0	0	0	0
Solyc11g069660.1.1	SL2.50ch11 54287954..54290581	NB-ARC domain,FNIP Repeat,LRR domain	NL	3.16	2.56	4.21	4.05	3.47	3.25
Solyc08g013970.1.1	SL2.50ch08 3470476..3473218	NB-ARC domain,AAA domain,Archaeal ATPase,NACHT domain,LRR domain	NL	0.08	0.16	0.16	0.07	0.22	0.1
Solyc06g064720.1.1	SL2.50ch06 40335887..40338142	NB-ARC domain,AAA domain,associated with various cellular activities (AAA),LRR domain	NL	0.08	0.02	0.02	0.1	0.03	0.18
Solyc05g009750.1.1	SL2.50ch05 3951492..3953619	NB-ARC domain,AAA domain,AAA ATPase domain,NACHT domain,LRR domain	NL	0.03	0	0.11	0	0.06	0.03
Solyc01g103610.2.1	SL2.50ch01 92179319..92181952	NB-ARC domain,LRR domain	NL	0.16	0.06	0.53	0.38	0.43	0.25
Solyc02g070370.2.1	SL2.50ch02 40115454..40118706	NB-ARC domain,LRR domain	NL	2.34	2.61	2.48	3.11	2.83	2.55
Solyc12g044190.1.1	SL2.50ch12 38889133..38892717	NB-ARC domain,AAA domain,NACHT domain,LRR domain	NL	0.04	0.02	0.26	0.18	0.24	0.29
Solyc06g064760.1.1	SL2.50ch06 40363975..40366263	NB-ARC domain,AAA domain,associated with various cellular activities (AAA),LRR domain	NL	0	0	0	0.02	0	0
Solyc07g044800.2.1	SL2.50ch07 57836470..57838397	NB-ARC domain,AAA domain,NACHT domain,LRR domain	NL	0	0	0.14	0.04	0.13	0.25
Solyc10g051050.1.1	SL2.50ch10 51458637..51460298	NB-ARC domain,LRR domain	NL	0.62	0.67	0.79	0.54	0.57	0.72
Solyc04g079420.2.1	SL2.50ch04 63928054..63931589	NB-ARC domain,Arabidopsis broad-spectrum mildew resistance protein RPW8,AAA domain,NACHT domain,LRR domain	NL	50.75	50.94	267.85	278.63	355.81	375.87
