# Supplementary material for: A role for small RNA in regulating innate immunity during plant growth
Source: PLoS Pathog. 2018 Jan 2;14(1):e1006756. doi: 10.1371/journal.ppat.1006756 (PMC5766230; doi:10.1371/journal.ppat.1006756)
Supplement: S2 Table — (XLSX) [file ppat.1006756.s008.xlsx]

## Sheet: tobacco_slicer_annot
Supplemental table 2 Annotation and expression profile of NLR targeting sRNAs
Supplemental table 2 (a) Annotation and expression profile of tobacco NLR targeting sRNAs
				Expression value (TPM)
sRNA id	sRNA sequences	annotation*	taget class	1W-1	1W-2	3W-1	3W-2	6W-1	6W-2
37472140_21	TGCTTGAAATTGTCGGGAGGG	sRNA	CNL	4	2	4	2	0	1
43317729_20	TTTGGATTGAAGGAGCTCTA	sRNA	NL	8	5	16	18	0	0
43315582_22	TTTGGATTGAAGGGAGCTCTAC	miRNA	NL	4	9	5	5	1	2
43316328_21	TTTGGATTGAAGGGAGCTTTA	sRNA	NL	1	1	1	1	0	1
40742607_22	TTACCTGAACCTGGTATACCAA	sRNA	NL	2	1	3	4	1	1
40741688_22	TTACCTGAACCTGGCATGCCAA	sRNA	NL	0	0	1	1	0	0
40785222_22	TTACTTGAACCTGGCATACCAA	sRNA	CNL	0	0	1	1	0	0
39183736_22	TCCACTGAGATTCAGCCCTTTG	sRNA	TNL	3	3	15	22	4	2
37472075_22	TGCTTGAAATTGTCGGGAGGGA	sRNA	CNL	4	3	5	3	1	0
38706727_21	TCGACTCCCATTGTTTTGACT	sRNA	CNL	3	2	6	7	1	1
26914545_21	GTACCTGAACCTGGCATACCA	sRNA	CNL	4	4	13	14	0	0
40741540_22	TTACCTGAACCTGGCATACCTT	sRNA	CNL	20	14	39	45	9	8
31383804_22	CCACGATCCACTGAGATTCAGC	sRNA	CNL	1	1	2	2	1	1
43317025_21	TTTGGATTGAAGGTAGCTCTA	sRNA	NL	2	2	3	2	1	1
43050821_23	TTTACCTGAACCTGGCATACCAA	miRNA	CNL	1	1	2	2	0	1
21202783_24	ATTTTACACTTTGTAGGCCCGAGT	sRNA	NL	1	2	3	2	2	1
40747677_21	TTACCTTAACCTGGCATACCA	sRNA	CNL	1	0	2	3	0	0
35450403_20	TACCTGAACCTGGCATACCA	miRNA	CNL	5	3	15	12	2	2
02453693_20	AAATCCGATAAGGGGCTCCA	sRNA	NL	2	2	3	1	1	1
41411013_20	TTGGATTGAAGGGAGCTCTA	family:miR319 miR159	NL	144	119	219	294	84	97
43319585_22	TTTGGATTGAAGGGAGCTCTAT	sRNA	NL	11	18	17	18	7	7
40742547_22	TTACCTGAACCTGGCATACCAA	miRNA	CNL	2773	2203	6647	5624	1194	1100
40745342_22	TTACCTCAACCTGGCATACCAA	sRNA	CNL	2	2	5	5	0	0
33578164_21	CTTGGATTGAAGGGAGCTCTA	sRNA	NL	3	2	7	6	1	1
40741578_22	TTACCTGAACCAGGCATACCAA	sRNA	CNL	0	0	0	0	1	1
35978105_20	TATCTGATATGTGGGCCATC	sRNA	TNL	0	0	2	1	0	1
35198903_22	TACAGGTGACTTGTAAATGTTT	nta-miR6019b	TNL	6	12	13	12	0	0
40742348_23	TTACCTGAACCTGGCATACCAAA	sRNA	CNL	71	48	160	139	40	34
40586237_20	TTAGCTGTATCAGAACACCT	sRNA	TNL	0	0	21	0	0	0
40742536_21	TTACCTGAACCTGGCATACCG	sRNA	CNL	15	7	30	33	6	4
24023543_24	GGAGAAGATGATGAATAGTAATTG	miRNA	NL	0	2	1	1	0	0
41905826_21	TTGTCTCACGTCATTCCATGC	sRNA	CNL	1	1	2	1	1	1
32948576_20	CTGGGAAGTCCTCGTGTTGC	miRNA	CNL	1	2	1	0	0	0
36564529_22	TGACAGCACATTGAGACTCTTC	sRNA	TNL	2	1	2	2	1	1
40741342_22	TTACCTGAACCTGGCACACCAA	sRNA	NL	1	0	2	2	0	0
40741969_22	TTACCTGAACCTTGCATACCAA	sRNA	CNL	1	0	1	1	0	0
43498503_21	TTTGTCATGATGAATAAAGTC	sRNA	CNL	3	2	5	4	0	0
37959495_22	TCAAATCCAATAGTAGGTACCA	sRNA	NL	3	4	2	1	2	4
32195924_21	CCTAAGATTGTATGGACGTGG	sRNA	NL	1	2	2	3	0	0
40741174_22	TTACCTGAACCTGGCATACCAG	sRNA	CNL	9	7	22	19	5	3
02768834_22	AAGAAGATGATTATGGAGGGCA	sRNA	NL	1	0	0	0	0	0
26914581_22	GTACCTGAACCTGGCATACCAA	sRNA	CNL	16	12	36	35	0	0
41911182_21	TTGTCTTTCCGATACCTCCCA	family:miR8036 miR1510	CNL	1	0	1	0	6	4
43317086_21	TTTGGATTGAAGGGCGCTCTA	sRNA	NL	1	1	1	2	1	1
40740425_22	TTACCTGAACCTGACATACCAA	sRNA	CNL	3	2	8	8	2	1
20002187_21	ATTGGATTGAAGGGAGCTCTA	sRNA	NL	4	2	8	8	1	1
40740398_22	TTACCTGAACCTGGCATAGCAA	sRNA	NL	0	0	0	0	0	0
19766731_21	ATTATGGATTCAAATGTAGCT	sRNA	TNL	1	1	1	1	0	0
42441010_21	TTCCACAGCTTTCTTGAAATG	sRNA	NL	0	0	1	2	0	0
Supplemental table 2 (a) Annotation and expression profile of tobacco NLR targeting sRNAs (continued)
				Expression value (TPM)
sRNA id	sRNA sequences	annotation	taget class	1W-1	1W-2	3W-1	3W-2	6W-1	6W-2
20802129_24	ATTTACACTTTGTAGGCCCGAGTA	sRNA	NL	3	2	4	4	5	3
41815455_20	TTGTGAAATGACTTGAGAGG	miRNA	CNL	3	2	4	3	0	0
40742033_21	TTACCTGAACCTGGCATACCC	sRNA	CNL	9	3	9	9	3	3
36654165_22	TGACTGCACATTGAGACTCTTC	sRNA	TNL	2	2	4	4	1	1
43317682_21	TTTGGATTGAAGGGAGCTATA	sRNA	NL	0	0	0	1	1	1
34632662_21	TAATTTGGACGAGATTCGGTC	sRNA	TNL	2	1	3	4	1	1
43514186_22	TTTGTCTTTCCGATGCCTCCCA	family:miR8036 miR1510	NL	12	3	23	28	208	149
43963689_22	TTTTAGCCAGAGTTGTTTTCCC	nta-miR6024	TNL	18	21	33	42	6	5
42993390_21	TTTAGCCAGAGTTGTTTTCCC	family:miR6024	TNL	1	1	2	2	0	0
10032960_20	AGGTAGTGACAATAAATAAC	miRNA	CNL	1	2	1	0	0	0
27913008_20	GTTGCTGCGATGATTCATGA	miRNA	NL	3	2	4	3	0	0
40739650_22	TTACCTGAACCTGGCTTACCAA	sRNA	NL	0	0	1	0	0	0
40742285_22	TTACCTGAACCTGGCATACTTC	sRNA	CNL	1	1	2	2	0	0
37472283_20	TGCTTGAAATTGTCGGGAGG	sRNA	CNL	9	5	7	6	1	1
40932757_22	TTATCTGAACCTGGCATACCAA	sRNA	CNL	0	1	1	1	0	0
06471153_20	AATGTTCTTCGAGTATCTTC	family:miR6020	TNL	4	3	3	2	0	0
34633256_21	TAATTTGGACGAGATTTGGTC	sRNA	TNL	1	0	2	4	0	0
37756134_21	TGTCTCACGTCATTCCATGCA	sRNA	CNL	0	0	0	0	1	1
40506628_21	TTAGATCTTCTTTCACCAGCT	sRNA	NL	4	4	8	8	1	0
36089404_21	TATTGTTGATCACCCTTTCCT	sRNA	TNL	0	1	1	1	0	0
27959210_20	GTTGTTTTGAGTTTGAGGCC	sRNA	NL	7	1	0	0	0	0
40745543_21	TTACCTCAACCTGGCATACCA	sRNA	CNL	1	1	2	2	0	0
44061720_22	TTTTGATCCTTCGATGTCGGCT	sRNA	TNL	17	13	16	15	1	1
35450164_20	TACCTGAACCTGGCATACCT	sRNA	CNL	1	0	1	2	0	1
24549066_21	GGGGATGTATCTCAAATGGTA	sRNA	CNL	0	0	2	0	0	0
02374763_21	AAATGTGCTTCGAGTATCTTC	sRNA	TNL	1	0	1	0	0	0
27871038_21	GTTGGATTGAAGGGAGCTCTA	sRNA	NL	57	36	88	82	0	0
43050316_22	TTTACCTGAACCTGGCATACCA	miRNA	CNL	15	11	20	24	3	3
40739753_22	TTACCTGAACCTGGCATACCTA	sRNA	CNL	5	3	7	7	2	2
34632315_22	TAATTTGGACGAGATTCGGTCA	sRNA	TNL	2	1	2	3	0	0
43050143_24	TTTACCTGAACCTGGCATACCAAC	miRNA	CNL	2	2	4	7	2	2
43321070_21	TTTGGATTGAAGCGAGCTCTA	sRNA	NL	1	1	1	1	0	0
40740779_22	TTACCTGAACCTGGCATACCCT	sRNA	CNL	1	0	1	1	0	0
40739464_22	TTACCTGAACCTGGCATACCAC	sRNA	CNL	2	2	4	3	1	1
40741593_20	TTACCTGAACCTGGCATACC	miRNA	CNL	181	77	279	332	52	52
40739574_21	TTACCTGAACCTGGCATACTA	sRNA	CNL	2	1	4	5	1	1
02367577_21	AAATGTACTTCGAGTATCTTC	sRNA	TNL	1	1	1	1	0	0
43050825_21	TTTACCTGAACCTGGCATACC	miRNA	CNL	3	1	5	5	1	1
29446078_21	CACTAGAAGATGCTGCAGCGC	miRNA	TNL	0	0	0	0	0	0
43321659_21	TTTGGATTGAAGGAAGCTCTA	sRNA	NL	1	1	2	3	2	2
40740904_22	TTACCTGAACTTGGCATACCAA	sRNA	CNL	1	1	1	1	0	0
40740236_21	TTACCTGAACCTGGCATACCT	sRNA	CNL	154	69	212	265	57	60
40665598_22	TTACATGAACCTGGCATACCAA	sRNA	CNL	0	0	1	1	1	1
43499236_21	TTTGTCATGATAAATAAAGTC	sRNA	CNL	2	2	3	3	0	0
20608921_24	ATTCTAGATCTTCTTTCACCAGTC	sRNA	NL	0	0	2	2	0	0
40741331_21	TTACCTGAACCTGGCATCCCT	sRNA	NL	0	0	0	0	0	0
43319357_21	TTTGGATTGAAGGGAGCTCTA	nta-miR159	NL	5971	5323	8553	8930	2860	3220
02392110_21	AAATGTTTTTCGAGTATCTTC	nta-miR6020a-5p	TNL	4	6	6	4	0	0
36082679_22	TATTGTGGTGTCGGATCCTCCT	sRNA	TNL	2	2	4	13	1	1
Supplemental table 2 (a) Annotation and expression profile of tobacco NLR targeting sRNAs (continued)
				Expression value (TPM)
sRNA id	sRNA sequences	annotation	taget class	1W-1	1W-2	3W-1	3W-2	6W-1	6W-2
08965277_24	AGATTTAGGCAAATGGAAAGAACT	sRNA	NL	0	1	1	0	0	0
16439463_22	ATACCTGAACCTGGCATACCAA	sRNA	CNL	1	1	3	2	0	0
40737853_21	TTACCTAAACCTGGCATACCA	sRNA	CNL	2	2	6	6	0	0
35716976_20	TATATCGAGTCCTGTTAATT	sRNA	TNL	0	0	5	0	0	0
28228704_20	GTTTCCCGGAACACCCCCCA	sRNA	NL	1	2	2	1	1	1
43315028_21	TTTGGATTGAAGGGTGCTCTA	sRNA	NL	1	1	1	2	1	1
39184277_21	TCCACTGAGATTCAGCCCTTT	miRNA	TNL	2	3	5	8	2	2
40739960_22	TTACCTGAGCCTGGCATACCAA	sRNA	CNL	0	0	1	1	1	1
02841428_21	AAGAACTTTGAAGAGAGAGTT	sRNA	CNL	2	1	0	0	0	0
28460746_21	CAAATCCGATAAGGGGCTCCA	sRNA	NL	5	6	7	4	2	1
40741435_21	TTACCTGAACCTGACATACCA	sRNA	CNL	1	1	3	4	1	1
31162881_20	CGTTGCTGCGATGATTCATG	miRNA	NL	1	1	1	1	0	0
31384081_21	CCACGATCCACTGAGATTCAG	sRNA	CNL	1	1	6	7	2	1
36635486_21	TGACCTGAACCTGGCATACCA	sRNA	NL	0	0	3	1	0	0
35451289_22	TACCTGAACCTGGCATACCAAA	sRNA	CNL	1	1	2	1	0	0
40969969_23	TTATTGCTTGAGAATACACGTAG	sRNA	NL	0	0	3	0	0	0
02221656_22	AAATATAGATTTGGTTAAGGCT	miRNA	CNL	0	0	1	1	0	0
40739408_23	TTACCTGAACCTGGCATACCAAG	sRNA	CNL	4	3	13	14	3	3
40741207_20	TTACCTGAACCTGGCATTTC	sRNA	NL	1	1	2	2	0	0
03780453_24	AAGCGAGGCAATGAAACAGTAACT	sRNA	TNL	1	1	2	1	1	1
40741304_22	TTACCTGAACCTGGCATCCCAA	sRNA	NL	0	0	1	1	0	0
26571156_22	GCTTGAAATTGTCGGGAGGGAA	sRNA	CNL	5	6	6	4	1	1
02842108_20	AAGAACTTTGAAGAGAGAGT	sRNA	CNL	5	2	0	0	0	0
40740693_23	TTACCTGAACCTGGCATACCAAT	sRNA	CNL	58	42	123	115	29	25
37959584_22	TCAAATCCGATAAGGGGCTCCA	sRNA	NL	4	4	4	3	1	1
40528105_21	TTAGGATTGAAGGGAGCTCTA	sRNA	NL	0	0	0	0	0	0
40741489_20	TTACCTGAACCTGGCATACT	sRNA	CNL	20	10	41	58	5	5
40747954_22	TTACCTTAACCTGGCATACCAA	sRNA	CNL	3	3	6	6	0	0
43320956_21	TTTGGATTGAAGGGAGCTGTA	sRNA	NL	0	0	0	0	1	1
07119696_21	AATTGTCACTTGATTGTTGCA	sRNA	NL	2	3	10	12	1	1
32487580_22	CCTTTCGTGCTCAAGTTCTCTC	sRNA	TNL	1	1	0	0	0	0
43964061_21	TTTTAGCCAGAGTTGTTTTCC	family:miR6024	TNL	3	3	3	5	1	0
40123240_21	TCTTCTTTGTAGCCTTTCATA	sRNA	CNL	2	1	5	4	1	1
22153796_21	GAATGTTCTTCGAGTATCTTC	sRNA	TNL	2	1	2	1	0	0
40739986_22	TTACCTGAACCTAGCATACCAA	sRNA	CNL	1	0	2	1	0	0
40739905_22	TTACCTGAACCTGGCATATCAA	sRNA	NL	0	0	1	1	1	0
27046016_20	GTGAAATTCTTGGATCGTCT	sRNA	TNL	10	5	1	0	0	0
40740924_20	TTACCTGAACCTGGCATACA	sRNA	CNL	1	0	2	2	0	0
26914223_21	GTACCTGAACCTGGCATACCT	sRNA	CNL	1	0	1	1	0	0
30234614_21	CGACTCCCATTGTTTTGACTT	sRNA	CNL	1	1	1	2	0	0
40742347_21	TTACCTGAACCTGGCATACTT	sRNA	CNL	8	7	20	23	2	2
02940567_21	AAGAGAGTTGGGAATTATTGC	miRNA	NL	0	2	0	1	0	0
22746892_21	GAGGTAGTGACAATAAATAAC	miRNA	CNL	2	3	2	0	0	0
40739525_22	TTACCTGAATCTGGCATACCAA	sRNA	CNL	1	1	1	1	1	0
19415850_21	ATCTCCTCTACTGGCTCTCCT	sRNA	NL	1	0	2	3	1	1
43320131_21	TTTGGATTGAAGTGAGCTCTA	sRNA	NL	3	3	3	3	0	1
43983812_21	TTTTACCTGAACCTGGCATAC	miRNA	CNL	1	1	2	3	0	0
43513291_22	TTTGTCTTTCCGATGCCTCCCT	sRNA	NL	0	0	0	0	1	1
40741202_22	TTACCTGAACCTGGCATACTAA	sRNA	CNL	0	0	1	1	0	0
Supplemental table 2 (a) Annotation and expression profile of tobacco NLR targeting sRNAs (continued)
				Expression value (TPM)
sRNA id	sRNA sequences	annotation	taget class	1W-1	1W-2	3W-1	3W-2	6W-1	6W-2
13424659_24	ACGTGCCCAGAGATCTTTATAGAA	sRNA	CNL	1	1	1	2	3	2
13424647_24	ACGTGCCCAGAGATCTTTATACAA	sRNA	CNL	1	1	1	1	2	2
43206041_21	TTTGAGATTGGCCGCTGCAGT	sRNA	TNL	0	0	1	2	0	0
40717233_22	TTACCGGAACCTGGCATACCAA	sRNA	CNL	0	0	0	0	0	0
40741094_23	TTACCTGAACCTGGCATACCACT	sRNA	CNL	3	2	2	2	1	0
38030093_21	TCAACATCATCAGACATATGG	sRNA	CNL	0	0	2	1	0	0
20072557_21	ATTGGTCAAGGAAGTTTTTCT	sRNA	TNL	1	0	2	0	0	1
43316124_21	TTTGGATTGAAGGGGGCTCTA	sRNA	NL	1	1	2	2	2	2
41935941_21	TTGTTGGTAGCTTGATGTATG	miRNA	CNL	0	0	1	2	0	0
40741495_22	TTACCTGAACCTGGCATACCTC	sRNA	CNL	3	2	4	5	2	1
15928038_22	ATAGAATAATTATGAATGTGCT	miRNA	NL	0	1	1	1	0	0
40864778_21	TTATGGATTCAAATGTAGCTG	miRNA	TNL	0	0	1	3	0	0
40740134_22	TTACCTGAACCTGGCATACCAT	sRNA	CNL	27	22	50	47	11	11
42289602_21	TTCGGATTGAAGGGAGCTCTA	sRNA	NL	1	1	2	2	1	1
40498063_21	TTAGATACTGAAACAACAGGT	sRNA	TNL	0	0	2	0	0	0
40742312_23	TTACCTGAACCTGGCATACCAAC	miRNA	CNL	2	2	5	5	1	1
43316465_21	TTTGGATTGAAGGGAGCTCTG	sRNA	NL	3	4	5	6	3	3
02390238_21	AAATGTTCTTCGAGTATCTTC	nta-miR6020b	TNL	447	416	358	228	10	9
40740203_21	TTACCTGAACCTGGCATACTC	sRNA	CNL	2	1	2	4	1	0
33334126_21	CTCCGCCCTTCTGTTTTTCTC	sRNA	TNL	0	0	0	1	8	7
43316738_21	TTTGGATTGAAGGGAACTCTA	sRNA	NL	1	1	2	2	0	0
40727231_22	TTACCCGAACCTGGCATACCAA	sRNA	CNL	1	1	2	2	0	0
36076634_22	TATTGCTTGAGAATACACGTAG	sRNA	NL	2	2	5	0	0	0
40741138_22	TTACCTGAACCTGGCATACTTT	sRNA	CNL	1	1	2	2	0	0
43317643_23	TTTGGATTGAAGGGAGCTCTACT	sRNA	NL	4	4	3	4	1	1
41297271_20	TTGATCCTTCGATGTCGGCT	sRNA	TNL	16	13	18	22	1	1
02390667_21	AAATGTTCTTCGATTATCTTC	family:miR6020	TNL	1	1	0	0	0	0
40738063_22	TTACCTAAACCTGGCATACCAA	sRNA	CNL	5	4	13	12	0	0
22042883_24	GAACTGTAGAGTTTGATCCTGGCT	sRNA	CNL	1	1	0	0	0	0
34632839_21	TAATTTGGACGAGATTTGATC	sRNA	TNL	1	0	2	2	0	0
43880920_20	TTTCTCTTTTTATTTATCGT	sRNA	NL	1	1	3	3	0	0
40739646_22	TTACCTGAACCGGGCATACCAA	sRNA	CNL	0	0	0	0	0	0
40742481_23	TTACCTGAACCTGGCATACCATT	sRNA	CNL	19	12	28	29	6	6
02767294_21	AAGAAGATGATTATGGAGGGC	sRNA	NL	1	1	1	1	1	1
39288440_22	TCCGGGAAATGAAAATAGCTGC	miRNA	TNL	1	1	1	1	0	1
35450798_21	TACCTGAACCTGGCATACCAA	miRNA	CNL	37	29	82	63	14	13
26571173_21	GCTTGAAATTGTCGGGAGGGA	sRNA	CNL	6	4	6	3	1	1
40741736_21	TTACCTGAACCTGGCATACCA	miRNA	CNL	897	622	2591	2561	474	457
38561019_24	TCGAAGAAGATGATGAATAGTAGT	miRNA	NL	2	2	2	2	1	1
40740451_21	TTACCTGAACCTGGCATATCA	sRNA	NL	0	0	0	0	0	0
40741291_23	TTACCTGAACCTGGCATACCATC	sRNA	CNL	1	1	2	2	1	1
40740942_22	TTACCTGAACCTGGCATAACAA	sRNA	NL	0	0	1	1	0	1
39918426_21	TCTCGTTGAAATCTAGCTACC	miRNA	CNL	1	1	2	2	0	0
43514857_22	TTTGTCTTTCCGATACCTCCCA	family:miR8036 miR1510	NL	28	5	53	51	350	209
40391668_20	TTAATATTTCAGCTCGAACT	sRNA	TNL	0	0	8	0	0	0
24021801_23	GGAGAAGATGATGAATAGTAATT	miRNA	NL	1	2	3	3	1	1
40741702_22	TTACCTGAACCCGGCATACCAA	sRNA	CNL	1	1	2	1	1	0
40741040_22	TTACCTGATCCTGGCATACCAA	sRNA	CNL	0	0	0	0	0	0
30920174_21	CGCCCTTCTGTTTTTCTCGCT	sRNA	TNL	0	0	0	1	1	1
Supplemental table 2 (a) Annotation and expression profile of tobacco NLR targeting sRNAs (continued)
				Expression value (TPM)
sRNA id	sRNA sequences	annotation*	taget class	1W-1	1W-2	3W-1	3W-2	6W-1	6W-2
41151740_21	TTGAGATTGGCCGCTGCAGTT	sRNA	TNL	0	0	1	1	0	0
43317291_21	TTTGGATTGAAGAGAGCTCTA	sRNA	NL	2	1	3	3	0	0
22043376_20	GAACTGTAGAGTTTGATCCT	sRNA	CNL	1	1	0	0	0	0
34428539_21	TAACCTGAACCTGGCATACCA	sRNA	NL	1	0	2	2	0	0
40741351_22	TTACCTGAACCTGGCGTACCAA	sRNA	NL	1	0	1	1	0	0
26571723_20	GCTTGAAATTGTCGGGAGGG	sRNA	CNL	3	3	3	2	0	0
26914450_20	GTACCTGAACCTGGCATACC	sRNA	CNL	1	0	2	2	0	0
35450589_22	TACCTGAACCTGGCATACCAAT	sRNA	CNL	1	0	1	2	0	0
34174695_22	TAAGAACTTGCATGATGGCACC	sRNA	TNL	0	0	1	1	0	0
44325453_23	TTTTTGATCCTTCGATGTCGGCT	sRNA	TNL	17	15	13	15	1	1
40739499_22	TTACCTGAACCTGTCATACCAA	sRNA	CNL	1	1	2	1	0	0
42440292_21	TTCCACAGCTTTCTTTAACTG	sRNA	NL	0	0	2	4	0	0
41343934_21	TTGGAGAAGATGATGAATAGT	miRNA	NL	2	3	4	5	0	0
40742510_22	TTACCTGAACCTGGCATTCCAA	sRNA	NL	0	0	0	0	0	0
*annotation with miR family ID means a known miRNA in miRbase; miRNA means the sRNA has a precursor with foldback structure but it does not match to a miRbase miRNA; sRNA means the sRNA precursor does not fold into a good hairpin structure neither it match to a miRbase miRNA.
Supplemental table 2 (b) Annotation and expression profile of tomato NLR targeting sRNAs
				Expression value (TPM)
sRNA id	sRNA sequences	annotation	taget class	1W-1	1W-2	3W-1	3W-2	6W-1	6W-2
24692840_21	TTGATCTGTGAATGTCTTTGC	sRNA	CNL	0	0	1	0	0	0
24194001_21	TTACGTGTAGTTACGATGATT	sRNA	CNL	1	1	0	0	0	0
04338850_24	AGACGTGTTAAACTATTATAGTAT	sRNA	NL	1	1	1	1	1	0
26791466_20	TTTTGTAATTGTTTAAGGGC	sRNA	CNL	0	1	1	1	1	1
25489643_21	TTCCATGAGACTGTTTTTTTC	sRNA	CNL	0	0	3	2	2	2
22612566_21	TCATTTCTTGATTGTTGACTA	sRNA	CNL	2	2	3	2	2	2
01755447_24	AAGGGCGATTGAATTATGTTAACT	sRNA	CNL	1	1	1	1	1	1
22612900_21	TCATTTCTTGATTGTTGACTT	sRNA	CNL	7	7	10	6	7	7
23219160_21	TCCTGTAATTTGAACGGCTCT	sRNA	CNL	1	1	0	0	0	0
07665318_20	ACTTTGTGAAATGACTTGAG	sRNA	NL	1	1	0	0	0	0
25482556_21	TTCCACAGCTTTCTTGAACTA	sRNA	CNL	22	23	40	18	19	15
23720275_22	TCTTTCCCACTCCTCCCATACT	sRNA	TNL CNL	1	0	0	0	0	0
22047447_21	TGTGTCTATTTGTTCAACTGT	miRNA	CNL	0	0	1	0	0	0
26501547_21	TTTCCTATTCCACCCATGCCA	miRNA	CNL	2	2	1	1	1	1
03701049_22	AATTCCATGAGACTGTTTTTGG	sRNA	CNL	1	1	0	0	0	0
12335067_21	GAGTAGTTAATAGAATTCGGC	sRNA	CNL	1	0	0	0	0	0
22307430_21	TCAACGATCTTTTCTGAATAG	sRNA	CNL	0	0	1	0	0	0
20686721_23	TATTCCATGAGACTGTTTTTGTC	sRNA	CNL	0	0	1	1	1	0
12134681_24	GAGAGATTGTTTCTGATAGACTTT	sRNA	TNL	1	0	0	0	0	0
08852194_20	ATATTTGATTGTTCTGTTCA	sRNA	CNL	1	1	0	0	0	0
18756713_21	CTTAAGGATGTTAGTCTAGGC	sRNA	CNL	6	7	3	4	3	4
19124997_21	CTTTCCTACTCCTCCCATACC	family:miR482 miR472	CNL	1	1	0	0	0	0
16018140_21	CACAAACATCTCGGAGTCGCA	sRNA	CNL	1	1	0	0	0	0
12143148_24	GAGAGGTTGTTTCTGATAGACGTT	sRNA	TNL	2	2	1	1	1	1
23721661_22	TCTTTCCTATTCCTCCCATACC	sRNA	TNL CNL	1	0	0	1	0	0
19603252_22	TAATGATCTTGAACTCAACTCG	sRNA	NL	0	1	1	1	1	0
16601847_20	CGACCTTGATCTTCTGAGAA	sRNA	CNL	4	6	2	3	2	1
25483876_20	TTCCACAGCTTTCTTGAACG	sRNA	CNL	3	4	4	3	1	2
04150134_24	AGAGATTGTTTCTAGAGTAGAACA	sRNA	TNL	2	1	1	1	2	2
17943644_22	CCTTGCCTACACCGCCCATGCT	sRNA	CNL	1	1	0	0	0	0
04148858_24	AGAGATTGTTTCTGATAAGATGTC	sRNA	TNL	1	1	0	0	0	0
04099040_24	AGAGAGACTGTTTTCGATAGATCC	sRNA	TNL	1	0	0	0	0	0
13550532_24	GGTGAGGTTGTTTCTGATAGACGT	sRNA	TNL	2	1	0	0	0	0
26668585_21	TTTTACGCTTTAGCGCTCCTA	sRNA	CNL	1	1	0	0	0	0
04105339_24	AGAGAGGTTGTTTCTGATAGACCT	sRNA	TNL	1	1	0	0	0	0
14996699_20	GTGTCTATTTGTTCAACTTT	miRNA	CNL	2	3	1	0	1	0
18799966_21	CTTACGTGTCGTCACAATGAT	sRNA	CNL	0	0	1	0	0	0
22129026_21	TGTTACTTTGCACTGATGGTT	sRNA	CNL	0	1	1	0	0	1
04415020_24	AGACTGTTTCTGATAGACCTCGGT	sRNA	TNL	1	0	0	0	0	0
21688701_21	TGCAGGAAGATCATTGTAGCT	sRNA	CNL	1	2	0	1	0	0
08115503_24	ATAGAGTGGTTGTTTCTGAAAGAT	sRNA	TNL	0	0	1	0	1	0
18428999_21	CTGCCGAAGCTGTGGGATGTA	sRNA	NL	76	91	0	0	1	0
23617392_21	TCTTATGAATTCTAGGTCTTT	sRNA	CNL	1	0	0	0	0	0
25482974_22	TTCCACAGCTTTCTTGAACTTA	sRNA	CNL	1	1	2	1	1	1
14438774_24	GTAGAGAGATTGTTTCTGATAGAC	sRNA	TNL	2	2	0	0	0	0
09512184_23	ATGTGATTTCTGCCCAGTGCTCT	sRNA	CNL	1	1	0	0	0	0
18070593_21	CTAGAGAAACTTGGAATTCCA	sRNA	NL	4	4	5	2	3	2
25483685_22	TTCCACAGCTTTCTTGAACTGC	family:miR396	CNL	1	1	1	0	0	0
26501688_20	TTTCCTATTCCACCCATGCT	sRNA	CNL	1	1	1	1	1	1
22272625_21	TCAAGAATTTGTAGACGAGGT	sRNA	CNL	13	18	19	20	21	20
12134986_24	GAGAGATTGTTTCTGATAGACTTC	sRNA	TNL	2	2	1	1	1	1
Supplemental table 2 (b) Annotation and expression profile of tomato NLR targeting sRNAs (continued)
				Expression value (TPM)
sRNA id	sRNA sequences	annotation	taget class	1W-1	1W-2	3W-1	3W-2	6W-1	6W-2
20686002_23	TATTCCATGAGACTGTTTTTTTT	sRNA	CNL	2	2	6	5	5	6
22047720_21	TGTGTCTATTTGTTCAACTTC	sRNA	CNL	1	1	4	2	3	1
25284143_21	TTCACAAACATCTCGGAGTCA	sRNA	CNL	0	0	2	1	1	1
20771087_21	TGAAAATGGACCAACAATGAT	sRNA	CNL	1	2	1	1	1	1
05470250_24	AGCTGAGATCTCTTCATTCTTAAG	sRNA	CNL	1	0	1	1	2	1
21451263_22	TGGGATATTTTTTGGTGTGGAT	sRNA	CNL	1	1	1	1	1	1
20900898_21	TGAATCCTTCGGCTATCCATA	family:miR6027	CNL	86	102	55	61	34	42
25490165_22	TTCCATGAGACTGTTTTTTTTT	sRNA	CNL	0	1	3	3	3	3
25489903_21	TTCCATGATCTTCTGAGCTCC	sRNA	CNL	1	2	4	4	4	4
04746133_24	AGGACAACGATCTTTTCTGAATAG	sRNA	CNL	1	1	2	2	2	1
15702362_22	CAACGATCTTTTCTGAATAGCT	sRNA	CNL	1	1	1	1	1	1
06186295_21	ACAACGATCTTTTCTGAATAA	sRNA	CNL	8	7	17	9	14	10
21109233_21	TGACTGTATGGCTCGTAAGAG	sRNA	CNL	0	0	1	0	1	0
20044818_21	TACAATGATCTTACTTCCTAT	sRNA	CNL	1	0	0	0	0	0
11722156_21	GAAAAGAACTTTGAAGAGAGA	sRNA	CNL	0	0	1	1	0	0
03892961_24	AGAAAGACTGTTTTTGATAGACCT	sRNA	TNL	3	2	2	1	1	1
04104922_24	AGAGAGGTTGTTTCTGATAGACAT	sRNA	TNL	1	0	0	0	0	0
23811530_20	TTAAATGATCTCTTGAATAG	sRNA	TNL	1	0	1	1	2	1
20132125_20	TACGTATTGTTACAATGATT	sRNA	CNL	1	1	0	0	0	0
24483281_22	TTGAAATCTTTAGAATATCTAG	sRNA	CNL	2	1	1	0	1	1
24188068_20	TTACGCTTTAGCGCTCCTGC	sRNA	CNL	1	1	0	1	1	0
25866430_21	TTTAGCAAGAGTTGTTTTACC	family:miR6024	CNL	90	81	34	37	35	33
20140343_20	TACGTGTAGTTACGATGATT	sRNA	CNL	1	1	0	0	0	0
26501672_22	TTTCCTATTCCACCCATGCCAA	sly-miR482d-3p	CNL	13	11	9	9	5	6
04101813_22	AGAGAGATTGTTTCTGATAGAC	sRNA	TNL	1	1	0	0	0	0
05209942_24	AGGTGTCTTTTTGTGAATCCAGAA	sRNA	CNL	0	0	1	1	1	1
09170535_24	ATGATTTGTAGACTATTACACAGT	sRNA	CNL	1	2	0	0	0	0
01728719_24	AAGGATTGTTTCTGATAGATTATC	sRNA	TNL	1	1	0	0	0	0
20685809_22	TATTCCATGAGACTGTTTTTTG	sRNA	CNL	2	2	1	1	1	1
16017999_21	CACAAACATCTCGGAGTCGCG	sRNA	CNL	2	3	2	1	2	1
25527754_21	TTCCGTTCTTTTAGTCCTTTG	sRNA	CNL	0	0	1	1	1	0
25866391_22	TTTAGCAAGAGTTGTTTTACCT	family:miR6024	CNL	3	2	2	1	1	1
02000669_24	AAGTATCGAACTGGAGTAAGATTC	sRNA	CNL	1	1	0	1	1	0
26654022_22	TTTTAGCAAGAGTTGTTTTACT	sRNA	CNL	33	24	12	6	10	5
01442869_24	AAGAGACTTCTTGAAAAACTAAGA	miRNA	TNL	1	1	2	2	3	2
23720471_22	TCTTTCCTACTCCTCCCATGCT	sRNA	TNL	1	1	0	0	0	0
23852925_20	TTAAGGATGTTAGTCTAGGC	sRNA	CNL	1	1	0	0	0	1
09830638_21	ATCATCCTGTAATTTGAACGG	sRNA	CNL	2	1	1	2	1	1
08131702_21	ATAGACTGTTCATATTCAATA	sRNA	TNL	1	1	0	0	0	0
04100957_24	AGAGAGACTGTTTCCAATAGACCC	sRNA	TNL	1	1	0	0	0	0
03891018_24	AGAAAGACTGTTTCTGATAGACGA	sRNA	TNL	2	2	3	2	3	2
24787600_21	TTGGATCTTGGAATATTTCTC	sRNA	CNL	1	0	0	0	0	0
05684092_20	AGTGAACTGTAGTTGTGAAA	sRNA	CNL	1	0	1	1	1	1
26791535_21	TTTTGTAATTGTTTAAGGGCA	sRNA	CNL	1	1	2	2	1	1
03891198_24	AGAAAGACTGTTTTCGATAGACCA	sRNA	TNL	1	1	0	0	0	0
07624113_21	ACTTCCATGATCTTCTGAGCC	sRNA	CNL	0	1	2	1	1	1
07886623_21	ATAAGCAACAATCTCTGTTCT	sRNA	TNL	2	2	0	0	0	0
03891831_24	AGAAAGACTGTTTCTGATAGACGG	sRNA	TNL	16	14	21	22	29	21
21252993_20	TGATTTCTGCCCAGTGCTCT	sRNA	CNL	1	2	1	1	0	1
09051143_20	ATGACGATTAGAAATCTCCT	sRNA	CNL	2	3	1	1	1	1
Supplemental table 2 (b) Annotation and expression profile of tomato NLR targeting sRNAs (continued)
				Expression value (TPM)
sRNA id	sRNA sequences	annotation	taget class	1W-1	1W-2	3W-1	3W-2	6W-1	6W-2
21221178_20	TGATTAACAGGGACAGTCGA	sRNA	CNL	1	1	0	0	0	0
04105614_24	AGAGAGGTTGTTTCTGATAGACGC	sRNA	TNL	9	11	3	2	3	2
20412523_21	TATGACGATTAGAAATCTCCT	sRNA	CNL	1	1	0	0	0	0
23721096_21	TCTTTCCTACTCCTCCCATAC	family:miR1448	TNL CNL	2	2	1	1	1	1
23651578_21	TCTTGTGAGTAAGTAGAAACA	sRNA	CNL	1	0	1	2	1	1
18429725_20	CTGCCGAAGCTGTGGGATGT	sRNA	NL	47	62	0	0	0	0
16288140_21	CATGTGATTGTATTGTTCGTA	sRNA	CNL	21	22	15	16	11	13
23501427_21	TCTCAAGTCATCCCACTCATC	sRNA	CNL	1	1	1	0	0	0
15741889_21	CAACTTCCATGATCTTCTGAG	sRNA	NL	0	1	1	0	1	0
26654347_23	TTTTAGCAAGAGTTGTTTTACCA	sRNA	CNL	1	1	0	0	0	0
06335281_24	ACACAATTTGTAGAATTTCAACTT	sRNA	CNL	1	1	0	0	0	0
14693136_21	GTGACAATAACAATAGGGATT	sRNA	CNL	0	0	1	1	1	1
11721523_20	GAAAAGAACTTTGAAGAGAG	sRNA	CNL	0	0	2	2	0	0
21044149_21	TGACATCAGGGAGAGAAAGTA	sRNA	CNL	0	0	1	0	1	1
23721073_22	TCTTTCCTACTCTTCCCATACC	sRNA	CNL	1	0	0	0	0	0
25171037_22	TTGTTGTCCTATATCTTCTGGT	sRNA	CNL	0	0	1	0	0	1
18070482_21	CTAGAGAAACTTGGAACTCCT	sRNA	NL	1	2	1	1	0	0
19273735_21	TAAACAACCTTTCTTTTTTCG	sRNA	CNL	1	0	0	0	0	1
20006612_21	TAGTTAATAGAATTCGGCTTT	sRNA	CNL	2	3	2	1	1	1
21054734_21	TGACGATTAGAAATCTCCTAA	sRNA	CNL	1	1	0	0	0	0
03125976_21	AATGATCTTGAACTCAACTCG	sRNA	NL	3	4	6	6	6	6
26575101_21	TTTCTCTTGTAGCTTGGCTAG	sRNA	CNL	0	0	1	0	0	0
22987009_21	TCCAGCTGCATACTGAGTAGT	sRNA	CNL	1	2	0	0	1	1
21533248_20	TGGCATTGTTCGGAGACATG	sRNA	NL	0	0	1	1	0	0
20804880_21	TGAAATCTTTAGAATATCTAG	sRNA	CNL	2	3	3	3	3	3
23720411_22	TCTTTCCCACTCCTCCCATACC	sRNA	TNL CNL	1	1	1	1	0	1
25776990_20	TTTAAGTATGAGTTTGGACT	sRNA	CNL	0	1	1	1	1	1
04082495_24	AGAGAAACTGTTACTGATAGATCA	sRNA	TNL	1	1	0	0	0	0
11188332_22	ATTCTTGAAAGGAGAACTCAAA	sRNA	CNL	1	1	0	0	0	0
25166580_21	TTGTTGCCTTAATGAACTGCT	sRNA	CNL	0	0	1	1	0	0
04102331_24	AGAGAGATTGTTTCTGATAGACTT	sRNA	TNL	1	1	0	0	0	0
26668496_21	TTTTACGCTTTAGCGCTCCTG	sRNA	CNL	3	4	1	1	1	1
20685862_24	TATTCCATGAGACTGTTTTTTTTC	sRNA	CNL	0	0	1	1	1	0
26653934_23	TTTTAGCAAGAGTTGTTTTACCC	sRNA	CNL	1	1	0	0	0	0
23721573_22	TCTTTCCTACTCCTCCCATACT	sRNA	TNL CNL	221	176	96	96	65	79
24963827_22	TTGCCTTAATGAACTGCTCAGC	sRNA	CNL	3	3	4	5	3	4
20407754_21	TATGAGCAAATTCAGACTGTG	sRNA	NL	1	1	0	0	0	0
23002816_21	TCCATGATCTTCTGAGCTCCC	sRNA	CNL	1	0	1	0	1	1
23720745_22	TCTTTCCTACTCCCCCCATACC	sRNA	CNL	2	1	1	2	1	2
17072469_21	CGCGTTGTCAATGTTACTTTG	sRNA	CNL	1	1	0	0	0	0
19348359_21	TAAGAAGATCATGAATTTTGT	sRNA	CNL	1	1	0	0	0	0
04150041_24	AGAGATTGTTTCTGATAGACCATC	sRNA	TNL	16	16	2	2	1	1
03895727_23	AGAAAGATTGTTTCTGATAGACT	sRNA	TNL	1	0	0	0	0	0
04716074_24	AGGAGATTGTTTCTGAAAGACATT	sRNA	TNL	1	0	1	1	0	0
25668411_22	TTCTCTGAGGACATAGATTCTA	sRNA	CNL	0	0	1	0	0	0
25483704_20	TTCCACAGCTTTCTTAAACT	sRNA	CNL	0	0	1	1	1	0
07886306_21	ATAAGCAACAATCTCTGTTCA	sRNA	TNL	82	91	12	7	6	7
26469771_21	TTTCCAATTCCACCCATTCCC	sRNA	TNL CNL	1	1	1	1	0	1
05767456_21	AGTGGTTAATAGAATTCGGCT	sRNA	CNL	1	1	2	1	1	1
20554586_23	TATCCGATCAAAATTAAACTGTT	sRNA	CNL	0	1	1	1	1	1
Supplemental table 2 (b) Annotation and expression profile of tomato NLR targeting sRNAs (continued)
				Expression value (TPM)
sRNA id	sRNA sequences	annotation	taget class	1W-1	1W-2	3W-1	3W-2	6W-1	6W-2
12134806_24	GAGAGATTGTTTCTGATAGACCAT	sRNA	TNL	3	3	1	1	0	1
04913432_22	AGGATTTGTGGACTGGTAGATA	sRNA	NL	1	1	0	0	0	0
01448641_24	AAGAGATTGTTTCTCAGAGACTAT	sRNA	TNL	1	1	2	0	1	0
22405750_24	TCAGGGCACCTATCTAATCTAATT	sRNA	CNL	1	0	1	1	1	1
01038720_22	AAATAATTGTCTGATCTCTGTC	sRNA	CNL	2	1	1	0	1	0
09169183_24	ATGATTTGAGTCGGTAGATAGAGT	sRNA	CNL	2	2	2	2	3	2
25269398_21	TTCAGGTACTAGATAAGATCT	sRNA	CNL	0	0	2	1	1	0
25482540_20	TTCCACAGCTTTCTTGAACA	sRNA	CNL	4	6	9	3	5	3
04099698_24	AGAGAGACTGTTTCTGATAAACCT	sRNA	TNL	1	0	0	0	0	0
25482930_21	TTCCACAGCTTCCTTGAACTG	sRNA	CNL	1	0	0	0	0	0
21792301_21	TGCCTTAATGAACTGCTCAGC	sRNA	CNL	6	8	8	11	7	9
24998006_21	TTGTAAGCGGCTTTAGCAAGA	sRNA	CNL	3	4	2	3	1	3
25483253_21	TTCCACAGCTTTCTCGAACTT	sRNA	CNL	1	2	3	4	2	2
20413660_23	TATGACGTGTCTTTGATTTTATT	sRNA	CNL	1	0	0	0	0	1
17440615_22	CCACTTTCTGTAGTTGTCCTTC	sRNA	CNL	1	1	1	1	1	1
14624692_22	GTATTTTGAGCATGTAGACATG	sRNA	TNL	0	0	1	1	1	1
04101898_24	AGAGAGATTGTTTCTGATAGACCC	sRNA	TNL	1	1	1	1	1	1
15129408_22	GTCTGTAGATCAAAATTGCGAG	sRNA	CNL	1	1	2	1	2	1
20685962_22	TATTCCATGAGACTGTTTTTTT	sRNA	CNL	3	2	5	4	5	5
24193897_21	TTACGTGTCGTCACAATGATT	sRNA	CNL	0	0	1	0	0	0
21325976_21	TGGAGTGTCTAAGTGAAAATT	sRNA	NL	0	0	1	1	1	1
11530192_21	ATTTCTTGAAGTAACCCTTTT	sRNA	CNL	2	1	0	0	1	0
07886270_21	ATAAGCAACAATCTCTGTTCG	sRNA	TNL	4	4	0	0	0	0
24963894_22	TTGCCTTAATGAACTGCTCAGT	sRNA	CNL	1	1	1	1	1	1
25482533_21	TTCCACAGCTTTCTTGAATTT	sRNA	CNL	0	1	1	1	0	0
26017789_21	TTTGAAAATGGACCAACAATG	sRNA	CNL	2	5	3	4	3	2
23734664_22	TCTTTTCTACTCCTCCCATACC	sRNA	TNL	1	0	1	1	0	0
04908394_23	AGGATTTAGGAGATTACTTTGTT	sRNA	NL	1	1	1	1	0	1
08160426_22	ATAGATTTCTCTGTTCATACTG	sRNA	CNL	1	1	1	1	1	1
16707448_21	CGGAAACGCGTTGTGAATGTC	sRNA	CNL	3	3	0	1	1	1
12134584_24	GAGAGATTGTTTCTGATAGACCCT	sRNA	TNL	1	0	0	0	0	0
12576523_22	GACTCTCGGCAACGGATATCTC	sRNA	NL	26	31	1	1	1	1
25569464_21	TTCTAACCTTGTATCGCTTGT	sRNA	CNL	1	1	1	1	1	1
24193674_21	TTACGTGTAGTTACGATGATC	sRNA	CNL	1	0	1	0	0	0
25984397_22	TTTATCCCATATTTGTATTTTT	sRNA	CNL	1	1	1	1	1	1
25484021_21	TTCCACAGCTTTCTTGAGCTT	sRNA	CNL	1	2	3	4	2	3
21182359_21	TGATGGTTGTGATTGCTACAA	sRNA	CNL	1	1	0	0	1	0
08114450_24	ATAGAGTGGTTGTTTCTGAAAGAC	sRNA	TNL	2	2	4	4	4	4
00871983_22	AAACGATATGAAGCTTTGATTA	sRNA	TNL	0	0	1	0	1	1
18429739_20	CTGCCGAAGCTGTGGGATGC	sRNA	NL	9	12	0	0	0	0
25483933_20	TTCCACAGCTTTCTTGGACT	sRNA	CNL	0	1	1	1	0	0
23721641_22	TCTTTCCTACTCCTCCCATGCC	sRNA	TNL	2	1	0	1	0	1
25553387_21	TTCCTCAGCTTTCTTGAACTT	sRNA	NL	0	1	1	1	1	1
03892022_23	AGAAAGACTGTTTCTGAAAGACT	sRNA	TNL	1	1	0	0	0	0
04140284_23	AGAGATGTTGTTTCTGTTAGACA	sRNA	TNL	1	0	0	0	0	0
12286999_21	GAGGTTGTTTCTGATAGACGT	sRNA	TNL	1	1	0	0	0	0
04723617_24	AGGAGGTTGTTTCTGATAGATCTT	sRNA	TNL	1	1	0	0	0	0
12117058_21	GAGAACTTTGAAGGCCGAAGA	sRNA	CNL	1	2	0	0	0	0
25694497_22	TTCTTGGCTAGAGTTGTATTGC	sly-miR6026	CNL	10	10	10	12	7	9
26472711_24	TTTCCACGTGACATGTTTAAGAGT	sRNA	NL	0	1	1	0	0	0
Supplemental table 2 (b) Annotation and expression profile of tomato NLR targeting sRNAs (continued)
				Expression value (TPM)
sRNA id	sRNA sequences	annotation	taget class	1W-1	1W-2	3W-1	3W-2	6W-1	6W-2
23481048_22	TCTGTCCTACTCCTCCCATACC	sRNA	TNL	0	0	1	0	0	0
23721121_22	TCTTTCCTACTCCACCCATACC	sRNA	CNL	1	0	0	0	0	0
06515870_20	ACATCTATAGTAGAATCTCT	sRNA	CNL	1	1	0	0	0	0
24978911_21	TTGCTCATTTCTTGATTGTTG	sRNA	CNL	0	0	1	0	0	0
11141430_24	ATTCTGAACCTTTCAACCACTAAG	sRNA	CNL	0	0	1	1	1	0
23251003_21	TCCTTGACATTGTTGTATGAT	sRNA	CNL	1	1	1	1	1	1
26994070_21	TTTTTGTAATTGTTTAAGGGC	sRNA	CNL	1	1	1	2	1	2
25483427_21	TTCCACAGCTTTCTTGGACTT	sRNA	CNL	1	2	4	4	2	4
16810111_23	CGGATTTCTGTAATTATTTTAAG	miRNA	CNL	0	0	1	0	0	0
26210487_21	TTTGCAGCGTAAAATACCAGC	sRNA	CNL	2	1	0	0	0	0
04551713_24	AGATGTTGTTTCTGATAGACCCGT	sRNA	TNL	1	1	0	0	1	1
20141108_20	TACGTGTAGTTACAATGATT	sRNA	CNL	15	18	13	5	7	3
14979410_22	GTGTGTCTATTTGTTCAACTTC	sRNA	CNL	1	1	0	0	0	0
04148791_24	AGAGATTGTTTCTGATAGACTTCA	sRNA	TNL	1	1	0	0	0	0
20923365_21	TGAGAACTTTGAAGGCCGAAG	sRNA	CNL	5	5	1	2	1	1
15710389_23	CAACGTGACTTATGATATATATA	sRNA	CNL	1	1	0	0	0	0
02315843_21	AACGAACTTATTTAATTTGAC	sRNA	CNL	0	0	1	1	1	1
26760739_21	TTTTGGACTATTAAACAAAGT	sRNA	NL	1	1	0	0	0	0
08107654_22	ATAGAGACGATATTTTTGATAG	sRNA	CNL	0	0	1	0	0	0
25668817_22	TTCTCTGAGGACATAGATTCTT	sRNA	CNL	0	0	1	1	1	0
20686722_21	TATTCCATGAGACTGTTTTTC	sRNA	CNL	1	1	2	2	2	2
26472044_21	TTTCCACAGCTTTCTTGAACT	family:miR396	CNL	0	0	1	0	0	0
25909254_21	TTTACGTGTCGTCACAATGAG	sRNA	CNL	1	1	1	0	1	0
10598242_22	ATTATATTGTTCACTTATTGGT	sRNA	CNL	0	0	1	1	0	0
23014737_21	TCCGAAAATTCTGACTCTGTC	sRNA	NL	0	0	1	0	0	0
23681971_22	TCTTCCCTACTCCTCCCATACC	sRNA	TNL CNL	2	2	1	2	1	1
15973909_21	CAGTACTCCAAAGATCATCTA	sRNA	CNL	1	1	1	1	0	0
03894700_24	AGAAAGATTGTTTCTGATAGACTC	sRNA	TNL	1	1	0	0	0	0
16288287_20	CATGTGATTGTATTGTTCGT	sRNA	CNL	5	6	4	3	2	3
12256083_24	GAGGCAAAAACAGAATTACAGAAT	sRNA	CNL	1	2	0	0	0	0
23646419_22	TCTTGCCTACACCGCCCATGCG	sRNA	CNL	4	5	1	1	1	0
26324645_21	TTTGTTTGAAAATGGACCAAT	sRNA	CNL	1	0	0	0	0	0
04100262_24	AGAGAGACTGTTTCCGATAGACCC	sRNA	TNL	1	1	0	0	0	0
03895569_24	AGAAAGATTGTTTCCGATAAGACT	sRNA	TNL	0	0	1	0	1	1
24606163_21	TTGACATCAGGGAGAGAAAGT	sRNA	CNL	0	0	1	0	0	0
25874399_24	TTTAGTAGCTAGTTCATTAAGACT	sRNA	NL	0	0	1	1	0	0
26323898_21	TTTGTTTGAAAATGGACCAAC	miRNA	CNL	3	4	1	1	1	2
06186518_24	ACAACGATCTTTTCTGAATAGCTT	sRNA	CNL	0	0	1	1	2	1
06513050_24	ACATCCTTCTATCTTAAACTCTGT	sRNA	CNL	0	1	1	1	0	1
24451788_21	TTATTTCTTGATTGTTGACTC	sRNA	CNL	0	0	1	0	0	0
26469519_22	TTTCCAATTCCACCCATTCCCA	sRNA	TNL CNL	1	1	0	0	0	0
25694767_22	TTCTTGGCTAGAGTTGTATTGT	sRNA	CNL	4	3	3	3	2	3
02707603_21	AACTTCTATGATCTTTCGAGC	sRNA	CNL	1	1	1	1	1	1
06186440_22	ACAACGATCTTTTCTGAATAGC	sRNA	CNL	1	0	1	1	1	1
25483218_21	TTCCACAGCTTTCCTGAACTG	sRNA	CNL	0	0	1	0	0	1
26744759_22	TTTTGATGTGGGTGTAGTTATT	sRNA	CNL	1	0	0	0	0	0
04118657_24	AGAGACGTTGTTTCTGATAGAACG	sRNA	TNL	3	3	6	4	7	4
15676224_20	CAAGTGTTGTCTTACCTACC	sRNA	CNL	7	6	0	0	0	1
12116877_20	GAGAACTTTGAAGGCCGAAG	sRNA	CNL	1	2	0	0	0	0
11530073_21	ATTTCTTGAAGTAACCCTTTC	sRNA	CNL	17	13	7	7	9	7
Supplemental table 2 (b) Annotation and expression profile of tomato NLR targeting sRNAs (continued)
				Expression value (TPM)
sRNA id	sRNA sequences	annotation	taget class	1W-1	1W-2	3W-1	3W-2	6W-1	6W-2
26994308_21	TTTTTGTAATTGTTTAAGGGT	sRNA	CNL	0	1	1	1	0	0
04746779_21	AGGACAACTACAGAAAGTGGA	sRNA	CNL	1	1	0	1	0	0
18062356_21	CTAATTCATTCTCTGGTAGTT	sRNA	CNL	0	0	1	1	1	1
22578698_21	TCATCCTGTAATTTGAACGGC	sRNA	CNL	2	2	1	1	1	1
19439255_21	TAAGTAATTCTTCAGGACAGA	sRNA	CNL	1	1	1	1	1	1
24468620_21	TTGAAAATGGACCAACAATGA	sRNA	CNL	1	2	0	1	1	0
25048327_21	TTGTGAGTAAGTAGAAACAAG	sRNA	CNL	1	1	0	0	0	0
23249027_21	TCCTTACGTGTAGTTACAATG	sRNA	CNL	6	6	6	7	4	5
19421557_21	TAAGCAACAATCTCTGTTCAT	sRNA	TNL	3	3	1	0	1	1
04105706_23	AGAGAGGTTGTTTCTGATAGATC	sRNA	TNL	1	1	0	0	0	0
26502462_20	TTTCCTATTCCACCCATGCC	miRNA	CNL	2	2	1	1	1	1
24601758_21	TTGACACAATTTTTTTCTGAA	sRNA	CNL	2	1	1	1	0	0
05709005_22	AGTGACTAACTCATGATCTGGT	sRNA	CNL	0	0	1	0	0	0
12100626_24	GAGAAAGATTGTTTCTGATAGACT	sRNA	TNL	1	1	0	0	0	0
03892421_24	AGAAAGACTGTTTCTGACAGACCT	sRNA	TNL	1	0	0	0	0	0
03821873_21	AATTTCTTGAAGTAACCCTTC	sRNA	CNL	1	0	0	0	0	0
15675722_20	CAAGTGTTGTCTTACCTACG	sRNA	CNL	2	1	0	0	0	0
20374407_21	TATATCAAGTAGAGAAGGATC	sRNA	CNL	1	1	1	1	1	0
11370259_24	ATTTGATCTTGTGAATATTCTATA	sRNA	CNL	1	0	1	0	1	0
19059194_22	CTTTAGCAAGAGTTGTTTTACC	sRNA	CNL	1	1	0	0	0	0
17943647_22	CCTTGCCTACACCGCCCATGCC	sRNA	CNL	1	1	1	1	0	0
23646515_22	TCTTGCCTACACCGCCCATCCT	sRNA	CNL	1	0	0	0	0	0
24841039_21	TTGGCATCATAGAAGCATGGT	sRNA	CNL	0	1	1	1	1	1
17487999_20	CCGAAGCTGTGGGATGTAAA	sRNA	NL	0	0	1	1	0	0
12762967_21	GATGCTGGAAAAGGTAGACTG	sRNA	CNL	1	1	0	0	0	0
05291770_22	AGCAACTAATTCATGATCTGGT	sRNA	CNL	0	0	1	0	0	0
04099907_23	AGAGAGACTGTTTCCGATAAACT	sRNA	TNL	3	3	0	0	0	0
09403596_22	ATGCCTGAGAGTCTTGACATTC	sRNA	CNL	1	1	0	0	0	0
21609381_23	TGGTGGAATGATTGAGATCTCTT	sRNA	TNL	1	1	0	0	0	0
26575701_21	TTTCTCTTGTAGCTTGACTAG	sRNA	CNL	44	52	107	108	98	104
15546764_21	CAAAGCAAAAATAGGTACCTG	sRNA	CNL	0	0	1	1	0	1
24330061_20	TTATGGTCTTGGATATTTCT	sRNA	CNL	0	0	1	0	0	0
21584478_21	TGGTAGAAATTGAAAGATGCT	sRNA	CNL	1	1	1	1	1	1
23218350_22	TCCTGCCTACACCGCCCATGCC	sRNA	CNL	1	0	0	1	0	1
18070827_21	CTAGAGAAACTTGGAATTCCC	sRNA	NL	11	12	12	7	7	5
22274495_20	TCAAGAGTTTGTAGACGAGG	sRNA	CNL	1	0	1	1	2	1
20900927_23	TGAATCCTTCGGCTATCCATAAT	family:miR6027	CNL	1	1	2	1	1	1
24189463_21	TTACGTATTGTTACAATGATT	sRNA	CNL	1	1	0	0	0	0
22990149_21	TCCACAAATCATCCCCTTCTA	sRNA	NL	1	1	0	1	0	0
23646712_23	TCTTGCCTACACCGCCCATGCCA	sRNA	CNL	1	1	0	0	0	0
22272516_21	TCAAGAATTTGTAGACGAGGG	sRNA	CNL	1	1	0	0	1	0
22274775_21	TCAAGAGTTTGTAGACGAGGT	sRNA	CNL	1	1	1	1	1	2
20900836_21	TGAATCCTTCGGCTACCCATA	sRNA	CNL	1	0	0	0	0	0
24193976_21	TTACGTGTAGTTACAATGATG	sRNA	CNL	1	0	0	0	0	0
26469466_21	TTTCCAATTCCACCCATTCCA	sRNA	CNL	0	0	1	0	0	0
04415961_24	AGACTGTTTCTGATAGACCTCGGC	sRNA	TNL	1	2	2	2	2	1
20736031_21	TATTTCTGGAAAGATTCTTCT	miRNA	TNL	1	0	0	0	0	0
18732768_20	CTCTTCAAACTTTGGACGTT	sRNA	NL	1	1	0	0	0	0
25866155_21	TTTAGCAAGAGTTGTTTTACT	sRNA	CNL	35	27	16	7	13	8
21859136_20	TGTAAGCGGCTTTAGCAAGG	sRNA	CNL	2	1	0	0	0	0
Supplemental table 2 (b) Annotation and expression profile of tomato NLR targeting sRNAs (continued)
				Expression value (TPM)
sRNA id	sRNA sequences	annotation	taget class	1W-1	1W-2	3W-1	3W-2	6W-1	6W-2
21859116_20	TGTAAGCGGCTTTAGCAAGC	sRNA	CNL	1	0	0	0	0	0
01449341_24	AAGAGATTGTTTTTGATAGACCCT	sRNA	TNL	1	1	0	0	0	0
04101801_24	AGAGAGATTGTTTCTGATAGATTC	sRNA	TNL	1	1	0	0	1	0
25484129_21	TTCCACAGCTTTCTTGAACTC	sRNA	CNL	34	63	88	62	44	53
21290291_21	TGGAATACCATCATCACCGTC	sRNA	CNL	1	1	0	0	0	0
24194358_22	TTACGTGTAGTTACAATGATCT	sRNA	CNL	1	1	0	0	0	0
20685825_20	TATTCCATGAGACTGTTTTT	sRNA	CNL	32	40	39	29	36	28
22578697_21	TCATCCTGTAATTTGAACGGT	sRNA	CNL	1	1	0	0	0	0
10365346_24	ATCTTTTTTGACTGTGTATAAATA	miRNA	CNL	0	0	1	1	1	1
25490156_22	TTCCATGAGACTGTTTTTTTTC	sRNA	CNL	0	0	1	1	1	1
22273205_20	TCAAGAATTTGTAGACGAGA	sRNA	CNL	0	0	1	0	0	0
16681520_21	CGATCTTTTCTGAATAGCTTC	sRNA	CNL	0	0	1	0	1	0
04102043_23	AGAGAGATTGTTTCTGATAGACC	sRNA	TNL	4	5	2	3	1	2
25907065_21	TTTACGCTTTAGCGCTCCTGT	sRNA	CNL	1	1	0	0	0	0
18737068_21	CTCTTCTGCAACTTTGACTGC	sRNA	CNL	0	1	1	1	1	1
20334398_20	TATAGTTTGTTTGATGGTAT	miRNA	CNL	1	0	0	0	0	0
16288141_20	CATGTGATTGTATTGTTCGC	sRNA	CNL	1	1	1	0	0	0
25755064_21	TTTAAATGACGTGGAAACTCT	sRNA	TNL	1	1	2	1	1	1
25482725_21	TTCCACAGCTTTCTTGGACTG	sRNA	CNL	0	0	1	1	1	0
04919682_24	AGGATTTTAGTAAGTGAGATGAGT	sRNA	CNL	1	2	2	3	4	4
25482910_22	TTCCACAGCTTTCTTGAACTTT	sRNA	CNL	6	11	23	22	16	20
20900999_20	TGAATCCTTCGGCTATCCAT	family:miR6027	CNL	7	9	6	5	3	4
01607288_21	AAGATCATTGTAGCTCAACAT	sRNA	CNL	1	1	1	0	1	0
25488995_21	TTCCATGAGACTGTTTTTGTT	sRNA	CNL	1	3	11	13	11	14
06674680_21	ACGATCTTTTCTGAATAGCGT	sRNA	CNL	1	1	2	1	1	1
18429203_20	CTGCCGAAGCTGTGGGACGT	sRNA	NL	1	1	0	0	0	0
04105355_24	AGAGAGGTTGTTTCTGATAGACGA	sRNA	TNL	2	2	1	0	1	0
04100338_24	AGAGAGACTGTTTCCGAAAGACCT	sRNA	TNL	1	1	1	1	1	1
04127623_24	AGAGACTGTTTCTGATAGACCCTC	sRNA	TNL	1	2	0	0	0	0
06660851_24	ACGATGTCTGATATTACTTTGAAG	sRNA	CNL	1	1	0	0	0	0
01607370_21	AAGATCATCGTAGCTCAACAT	sRNA	CNL	1	1	0	0	0	0
04149350_24	AGAGATTGTTTCTGATAGACCCTT	sRNA	TNL	1	1	0	0	0	0
12064522_20	GAATCCCTCCTCGCCCACCA	sRNA	NL	1	1	0	0	0	0
23248970_22	TCCTTACGTGTAGTTACAATGA	sRNA	CNL	1	0	0	0	0	0
06186298_21	ACAACGATCTTTTCTGAATAT	sRNA	CNL	0	1	1	0	0	1
23501236_21	TCTCAAGTCATCCCACTCATT	sRNA	CNL	4	6	5	5	4	3
18205332_22	CTATCATTGTGAAGCAGAATTC	sRNA	NL	2	1	0	0	0	0
20527296_20	TATCATTGTGAAGCAGAATT	sRNA	NL	1	1	0	0	0	0
15546744_22	CAAAGCAAAAATAGGTACCTGG	sRNA	CNL	0	0	1	0	0	0
25374791_21	TTCGATACACGAATCTCCATA	sRNA	CNL	1	0	0	0	0	0
25057979_21	TTGTGATTGAAAAAGGAGATT	sRNA	NL	0	1	1	1	1	1
01550992_24	AAGACTGTTTTTGATAGACCTTCT	sRNA	TNL	1	1	0	0	0	0
06673968_21	ACGATCTTTTCTGAATAGCTG	sRNA	CNL	0	0	1	1	1	1
04099295_24	AGAGAGACTGTTTTCGATAGACCT	sRNA	TNL	1	1	0	0	1	0
25585965_21	TTCTACTTCCATTACCAAACC	sRNA	TNL	1	3	0	1	1	1
04550849_24	AGATGTTGTTTCTGATAGACCCTC	sRNA	TNL	1	1	0	0	1	1
22850645_20	TCGGTCTGCATGCTCCATGT	miRNA	CNL	1	1	3	2	4	2
25699572_21	TTCTTGTCACTGATTCTGATG	sRNA	NL	0	0	1	1	1	0
26816211_21	TTTTGTTGGTGAACCTTTTTG	miRNA	TNL	1	1	0	0	0	1
05613335_21	AGTAGTTAATAGAATTCGGCC	sRNA	CNL	0	1	1	0	0	0
Supplemental table 2 (b) Annotation and expression profile of tomato NLR targeting sRNAs (continued)
				Expression value (TPM)
sRNA id	sRNA sequences	annotation	taget class	1W-1	1W-2	3W-1	3W-2	6W-1	6W-2
04194591_23	AGAGGTTGTTTCTGATAGACGTT	sRNA	TNL	1	1	0	1	0	0
13022104_24	GGAGAGGTTGTTTCTGATAGACGT	sRNA	TNL	2	2	1	1	1	1
22430596_21	TCAGTACTCCAAAGATCATCC	sRNA	CNL	0	0	1	0	0	0
24194266_21	TTACGTGTCGTCACAATGATC	sRNA	CNL	3	3	5	5	5	4
16288438_20	CATGTGATTGTATTGTTCGG	sRNA	CNL	1	0	0	0	0	0
04344329_24	AGACGTTGTTTCTGACAGACTATT	sRNA	TNL	1	1	0	0	0	0
22612400_21	TCATTTCTTGATTGTTGACGC	sRNA	CNL	1	1	0	0	0	0
26219011_21	TTTGCGTGTCGTCACAATGAT	sRNA	CNL	0	0	1	0	1	0
25095444_24	TTGTGTCTCCAATTCTGTAATGGG	sRNA	TNL	0	1	1	1	2	1
26409180_21	TTTCGAGTCCTGAAATCCATC	sRNA	CNL	1	1	0	1	0	0
23660461_21	TCTTCAAACTTTGGACGTTCA	sRNA	CNL	0	1	1	0	0	0
03821356_21	AATTTCTTGAAGTAACCCTTT	sRNA	CNL	9	5	3	3	2	2
18113632_20	CTAGTGTCGTCTTACCTACT	sRNA	CNL	83	106	15	12	14	11
23646688_21	TCTTGCCTACACCGCCCATGC	family:miR482 miR472	CNL	2	2	1	1	1	1
01566387_22	AAGACTTTGAATACTTTGCACA	sRNA	NL	1	0	0	0	0	0
24193966_21	TTACGTGTAGTTACAATGATT	sRNA	CNL	10	10	9	4	5	3
19300725_24	TAAACTTTAAATCTTGCATCCACT	sRNA	CNL	1	1	1	1	0	1
01550132_23	AAGACTGTTTCTGAAAGACTATC	sRNA	TNL	2	3	0	0	1	1
02410133_21	AACGCGTTGTGAATGTCACTT	sRNA	CNL	1	1	1	1	1	1
23646467_20	TCTTGCCTACACCGCCCATG	family:miR482	CNL	1	1	0	1	0	1
22612283_20	TCATTTCTTGATTGTTGACT	sRNA	CNL	1	1	1	1	0	1
23646244_22	TCTTGCCTACACCGCCCACGCC	sRNA	CNL	1	1	0	1	0	0
25490144_21	TTCCATGATCTTCTGAGCTTC	sRNA	TNL CNL	0	0	1	0	0	0
04128232_23	AGAGACTGTTTCCGATAGACGTT	sRNA	TNL	1	1	0	0	0	0
14438775_24	GTAGAGAGATTGTTTCTGATAGAT	sRNA	TNL	1	1	0	0	0	0
07559125_24	ACTTATCGATTGATGTCAACTGCT	sRNA	CNL	1	1	1	1	0	0
25283883_21	TTCACAAACATCTCGGAGTCG	sRNA	CNL	1	2	8	8	5	5
18378363_21	CTGGCATTGTTCGGAGACATG	sRNA	NL	0	0	4	5	1	1
18429013_21	CTGCCGAAGCTGTGGGATGCA	sRNA	NL	1	2	0	0	0	0
23636187_21	TCTTGGAGCTCTCTTGAAGTT	sRNA	CNL	1	1	0	0	0	1
04150597_24	AGAGATTGATTCTGATAGATTAAG	sRNA	TNL	1	1	1	0	1	1
26653861_22	TTTTAGCAAGAGTTGTTTTACC	sly-miR6024	CNL	86	70	25	27	28	26
24662617_23	TTGATATAGGGACTTCATATTCT	sRNA	CNL	1	1	0	0	0	0
19421763_22	TAAGCAACAATCTCTGTTCATG	sRNA	TNL	1	1	0	0	0	0
07221053_24	ACTAATGCTGACTATATCTGAATT	sRNA	CNL	0	0	1	1	1	0
03461935_24	AATCTCTATGATTCTTCTGAATTT	sRNA	NL	1	2	4	3	3	3
03126376_21	AATGATCTTGATCTCAACTCG	sRNA	NL	0	0	1	0	0	0
20140474_20	TACGTGTAGTTACAATGATG	sRNA	CNL	1	1	0	0	0	0
23646300_22	TCTTGCCTACACCGCCCGTGCC	sRNA	CNL	1	1	0	1	0	0
23202482_22	TCCTACTACTTCTGGTTCTGGC	sRNA	CNL	0	0	1	1	0	0
01731232_24	AAGGATTGTTTCTGATAGACCTTC	sRNA	TNL	2	3	0	0	0	0
23720962_23	TCTTTCCTACTCCTCCCATACCA	sRNA	TNL CNL	1	1	0	1	0	0
24156334_21	TTACAATGATCTTACTTCCTA	sRNA	CNL	1	1	1	1	1	1
27044364_21	TTTTTTAGTGCTCCTGCAACT	sRNA	CNL	1	0	0	0	0	0
04149726_24	AGAGATTGTTTCTGATAGACCCTC	sRNA	TNL	1	1	0	0	0	0
19000757_20	CTTCCATGATCTTCTGAGCT	miRNA	CNL	0	1	1	1	1	1
25484006_20	TTCCACAGCTTTCTTGAACT	miR396	CNL	73	116	152	126	81	93
25489283_23	TTCCATGAGACTGTTTTTTTTTT	sRNA	CNL	0	0	1	1	1	1
25490151_21	TTCCATGAGACTGTTTTTTCT	sRNA	CNL	0	0	1	1	1	1
23720788_20	TCTTTCCTACTCCTCCCATA	miRNA	TNL	11	11	7	10	4	7
Supplemental table 2 (b) Annotation and expression profile of tomato NLR targeting sRNAs (continued)
				Expression value (TPM)
sRNA id	sRNA sequences	annotation	taget class	1W-1	1W-2	3W-1	3W-2	6W-1	6W-2
24193509_21	TTACGTGTAGTTACAATGATA	sRNA	CNL	1	1	1	1	0	0
03128094_21	AATGATCTTGACCTCAACTCG	sRNA	NL	0	0	1	2	1	1
23394319_21	TCTGACTTAGCCTGGATATGT	sRNA	CNL	0	0	1	1	1	1
23721693_22	TCTTTCCTACTCCTCTCATACC	sRNA	TNL	1	1	0	1	0	0
18429386_21	CTGCCGAAGCTGTGGGATACT	sRNA	NL	1	1	0	0	0	0
04102163_24	AGAGAGATTGTTTCTGATAGACCT	sRNA	TNL	1	1	0	0	0	0
18573702_22	CTCATTTCTTGATTGTTGACTC	sRNA	CNL	1	0	0	0	0	0
06673952_21	ACGATCTTTTCTGAATAGCTC	sRNA	CNL	1	2	7	4	6	5
25908113_21	TTTACGTGTCGTCACAATGGT	sRNA	CNL	1	1	2	1	1	0
25482753_21	TTCCACAGCTTCCTTGAACTT	sRNA	CNL	1	2	3	4	2	2
23202354_21	TCCTACTACTTCTGGTTCTGA	sRNA	CNL	1	0	1	0	0	0
04105464_24	AGAGAGGTTGTTTCTGAACAGACA	sRNA	TNL	1	0	0	0	0	0
20140807_21	TACGTGTAGTTACAATGATCT	sRNA	CNL	4	5	3	3	2	2
01818007_24	AAGGTATTCTAGTCATTTTGGATT	sRNA	CNL	0	0	1	0	0	0
23646461_22	TCTTGCCTACACCGCCCATGCT	sRNA	CNL	119	109	60	49	41	41
11529788_21	ATTTCTTGATTGTTGACTCCA	sRNA	CNL	0	0	1	1	1	1
06186628_21	ACAACGATCTTTTCTGAATAC	sRNA	CNL	1	1	1	1	1	0
13676454_20	GGTTGTTCGATGATGTTGTT	sRNA	TNL	1	1	0	0	0	0
10823624_21	ATTGGTGAAATATTCTAGAGT	sRNA	CNL	1	1	0	0	0	0
11510382_24	ATTTCTATTTTCTACGTCACATGT	sRNA	CNL	0	0	1	1	1	1
16350356_22	CATCTGTTCTACTTTCATTGGT	sRNA	TNL	0	0	1	1	0	0
24280482_22	TTATAGTTTGTTTGATGGTATC	miRNA	CNL	2	3	2	3	2	2
26653812_23	TTTTAGCAAGAGTTGTTTTACCT	family:miR6024	CNL	3	2	1	1	1	1
22612814_21	TCATTTCTTGATTGTTGACTC	sRNA	CNL	36	38	50	60	41	60
21859117_20	TGTAAGCGGCTTTAGCAAGA	sRNA	CNL	7	9	1	1	0	1
23600566_21	TCTTAACACTCCGAAGAATGG	miRNA	CNL	0	0	1	1	1	1
16287866_21	CATGTGACTGTATGGCTCGTA	sRNA	CNL	1	0	0	0	0	0
20922957_20	TGAGAACTTTGAAGGCCGAA	sRNA	CNL	6	7	2	2	1	1
24745631_22	TTGGAGTGTCTAAGTGAAAATT	sRNA	NL	0	1	1	1	1	1
19690207_24	TAGAAAGATTGTTTCCGATAAGAC	sRNA	TNL	1	0	1	1	1	1
23583218_22	TCTCTCCTACTCCTCCCATACC	sRNA	TNL	1	1	1	1	1	1
25866557_21	TTTAGCAAGAGTTGTTTTACG	sRNA	CNL	1	1	0	0	0	0
04105654_24	AGAGAGGTTGTTTCTGATAGACGG	sRNA	TNL	2	2	0	0	1	0
10554422_21	ATTACCGGCTTTCTGCCTGAA	sRNA	CNL	1	1	0	0	0	0
04194100_24	AGAGGTTGTTTCTGATAGATCATC	sRNA	TNL	1	1	0	0	0	0
02817804_20	AATAATAGAATAGGACGTGT	sRNA	CNL	0	0	1	1	1	2
01962304_24	AAGTAACTGTTCAACGAAGCAATT	sRNA	CNL	1	1	0	0	0	0
03126219_21	AATGATCTTGAACTCAACTCA	sRNA	NL	0	1	1	1	1	1
23720810_22	TCTTTCCTACTCCTCCCGTACT	sRNA	TNL	1	1	0	0	0	0
20140227_20	TACGTGTAGTTACAATGATA	sRNA	CNL	2	2	0	0	0	0
04101483_23	AGAGAGATTGTTTCTGAAAGACT	sRNA	TNL	1	1	0	0	0	0
12134699_24	GAGAGATTGTTTCTGAAAGACTAT	sRNA	TNL	4	3	1	1	2	1
11609576_21	ATTTTGTAGATTTGTAGCTTC	sRNA	CNL	1	1	1	1	1	2
19604076_21	TAATGATCTTGACCTCAACTC	sRNA	NL	0	0	1	0	1	0
25483836_20	TTCCACAGCTTTCTTGAACC	sRNA	CNL	13	18	22	14	11	11
19421447_22	TAAGCAACAATCTCTGTTCATA	sRNA	TNL	23	24	9	5	4	5
19603416_21	TAATGATCTTGAACTCAACTC	sRNA	NL	1	1	1	1	1	1
25483020_21	TTCCACAGCTTTCTTAAACTT	sRNA	CNL	0	1	4	3	3	2
25668830_22	TTCTCTGAGGACATAGATTCTC	sRNA	CNL	1	2	8	9	8	7
18113699_21	CTAGTGTCGTCTTACCTACTT	sRNA	CNL	7	9	5	4	3	3
Supplemental table 2 (b) Annotation and expression profile of tomato NLR targeting sRNAs (continued)
				Expression value (TPM)
sRNA id	sRNA sequences	annotation	taget class	1W-1	1W-2	3W-1	3W-2	6W-1	6W-2
19556119_22	TAACTTGTATGGATCTCTATCA	sRNA	NL	1	1	1	1	1	0
23721541_23	TCTTTCCTACTCCTCCCATACCT	sRNA	TNL CNL	1	0	1	1	0	0
20900852_21	TGAATCCTTCGGCTATCCATT	sRNA	CNL	1	1	0	0	0	1
26469194_22	TTTCCAATTCCACCCATTCCTA	sly-miR482a	CNL	53	41	30	57	23	34
16180747_22	CACTTTCTGTAGTTGTCCTTCT	sRNA	CNL	2	3	1	1	1	1
23646640_22	TCTTGCCTACACCGCCCATGTC	sRNA	CNL	1	1	0	0	0	1
25585868_22	TTCTACTTCCATTACCAAACCA	sRNA	TNL	2	2	1	1	0	0
23721242_22	TCTTTCCTACTCCTCCTATACC	sRNA	TNL	1	0	0	1	0	0
23682147_22	TCTTCCCTACTCCTCCCATACT	sRNA	TNL CNL	1	1	1	0	1	0
24156686_22	TTACAATGATCTTACTTCCTAT	sRNA	CNL	1	1	0	1	0	0
18429277_22	CTGCCGAAGCTGTGGGATGTAA	sRNA	NL	3	3	0	0	0	0
04419739_23	AGACTGTTTCTGATAGATCCTCA	sRNA	TNL	2	2	0	0	0	0
00227355_22	AAAAGACACAACTTTCTGGATA	miRNA	CNL	1	1	0	0	0	0
04194430_24	AGAGGTTGTTTCTGATAGACGTTC	sRNA	TNL	3	3	1	1	1	2
19722314_24	TAGAGAGATTGTTTCTGATAGACC	sRNA	TNL	1	1	0	0	0	0
18429611_20	CTGCCGAAGCTGTGGGATGA	sRNA	NL	1	1	0	0	0	0
20994429_21	TGAGTAAGTAGAAACAAGATC	sRNA	NL	0	1	1	1	1	1
14438772_24	GTAGAGAGGTTGTTTCTGATAGAC	sRNA	TNL	1	0	0	0	0	0
12131357_24	GAGAGACTGTTTCTGAAAGACTTT	sRNA	TNL	1	1	0	0	0	0
20717144_22	TATTTGACGGATACTGCCATGT	sRNA	CNL	0	1	1	0	0	0
20900987_22	TGAATCCTTCGGCTATCCATAA	sly-miR6027-3p	CNL	14	18	8	7	4	5
16681326_21	CGATCTTTTCTGAATAGCTTT	sRNA	CNL	1	2	8	5	5	3
25866253_21	TTTAGCAAGAGTTGTTTTACA	sRNA	CNL	9	7	4	2	3	1
25489540_21	TTCCATGAGACTGTTTTTTTT	sRNA	CNL	1	1	5	5	5	7
06675206_21	ACGATCTTTTCTGAATAGCTT	sRNA	CNL	10	16	57	53	62	53
23720559_22	TCTTTCCTACTCCTCCCATACA	sRNA	CNL	68	50	26	24	19	22
06186408_21	ACAACGATCTTTTCTAAATAG	sRNA	CNL	0	0	1	1	1	0
24321395_21	TTATGGAACACCCTCTTGGTT	sRNA	CNL	1	1	1	0	0	0
04101818_23	AGAGAGATTGTTTCTGATAGACT	sRNA	TNL	3	3	1	1	1	0
02562802_22	AACTAGATCTTGTGGAATCATA	sRNA	CNL	1	0	0	0	0	0
26362371_22	TTTCAGGTACTAGATAAGATCT	sRNA	CNL	0	0	1	0	0	0
25483307_21	TTCCACAGCTTTCCTGAACTT	sRNA	CNL	1	2	2	3	1	2
03893284_24	AGAAAGACTGTTTCTGATAGACGT	sRNA	TNL	1	1	1	1	1	1
24997956_21	TTGTAAGCGGCTTTAGCAAGG	sRNA	CNL	1	1	0	0	0	1
11357638_22	ATTTGACGGATACTGCCATGCT	sRNA	CNL	2	2	2	2	1	2
25866736_20	TTTAGCAAGAGTTGTTTTAC	miRNA	CNL	1	1	0	0	0	0
05613524_21	AGTAGTTAATAGAATTCGGCT	sRNA	CNL	3	3	3	2	3	1
25483505_21	TTCCACAGCTTTCTTGAACTG	sly-miR396a-5p	CNL	119	117	147	124	100	97
12943369_20	GATTTCTGCCCAGTGCTCTG	sRNA	CNL	1	1	1	1	1	1
19000618_21	CTTCCATGATCTTCTGAGCTT	sRNA	CNL	1	2	2	2	2	2
26362070_21	TTTCAGGTACTAGATAAGATC	sRNA	CNL	1	1	1	1	1	1
25482628_21	TTCCACAGCTTTCTTGGACTC	sRNA	CNL	0	1	1	0	0	0
15676078_21	CAAGTGTTGTCTTACCTACTT	sRNA	CNL	1	1	0	0	0	0
16707484_21	CGGAAACGCGTTGTGAATGTT	sRNA	CNL	1	0	0	0	0	0
05517686_20	AGCTTGTCAATGACTGTACA	sRNA	CNL	1	0	0	0	0	0
20318547_22	TATAGATTTCTCTGTTCATACT	sRNA	CNL	1	2	1	0	0	0
23721561_22	TCTTTCCTACTCCTCCCATACC	sly-miR482e-3p	TNL CNL	510	416	198	421	175	288
12134589_24	GAGAGATTGTTTCTGATAGATTCT	sRNA	TNL	1	0	0	0	0	0
04148894_24	AGAGATTGTTTCGGAAAGGCCATC	sRNA	TNL	2	2	0	0	0	0
08974426_24	ATGAATTTTGAATAATTGAAGTGT	sRNA	CNL	1	1	0	0	0	0
Supplemental table 2 (b) Annotation and expression profile of tomato NLR targeting sRNAs (continued)
				Expression value (TPM)
sRNA id	sRNA sequences	annotation	taget class	1W-1	1W-2	3W-1	3W-2	6W-1	6W-2
06217752_21	ACAATGATCTTACTTCCTATA	sRNA	CNL	2	1	2	2	2	2
00758108_24	AAAGTATCGAACTGGAGTAAGATT	sRNA	CNL	1	0	0	1	1	1
06299020_21	ACAGCGATCTTTTCTGAATAG	sRNA	CNL	0	0	1	1	1	1
06186423_21	ACAACGATCTTTTCTGGATAG	sRNA	CNL	0	0	1	1	0	1
04101122_24	AGAGAGATTGTTTCTGATAGACCA	sRNA	TNL	2	3	1	1	0	0
23646606_22	TCTTGCCTACACCGCCCATGAC	sRNA	CNL	2	1	0	0	0	0
07629765_21	ACTTCTATGATCTTTCGAGCT	sRNA	CNL	0	1	1	1	1	1
25675546_21	TTCTCTTCTGTGAATAATTCT	sRNA	CNL	2	2	6	1	3	1
21054411_21	TGACGATTAGAAATCTCCTAT	sRNA	CNL	8	9	1	1	1	1
16558487_22	CGAGTCAACGGTGATCTTACGA	sRNA	CNL	0	0	1	0	0	0
22272968_21	TCAAGAATTTGTAGACGAGGC	sRNA	CNL	2	3	3	2	2	2
02706558_21	AACTTCCATGATCTTCTGAGC	sRNA	CNL	1	1	1	0	0	0
26295007_21	TTTGTCGTCTAAAAACTAGAG	miRNA	TNL	2	2	0	1	0	0
12402716_24	GACAACGATCTTTTCTGAATAGCT	sRNA	CNL	0	0	1	1	1	1
23617345_22	TCTTATGAATTCTAGGTCTTCC	sRNA	CNL	1	1	1	1	1	0
06097443_21	ACAAAGCAAAAATAGGTACCC	sRNA	CNL	1	0	0	0	0	0
23202385_23	TCCTACTACTTCTGGTTCTGGGG	sRNA	CNL	1	1	0	0	0	0
23202273_22	TCCTACTACTTCTGGTTCTGGG	sRNA	CNL	3	2	2	1	1	1
01724746_22	AAGGATCTGACATGCATCTGTC	miRNA	CNL	1	1	0	0	1	0
24396922_22	TTATTAACAAGATCGTCCTGGA	sRNA	CNL	1	1	5	3	2	3
04119374_24	AGAGACGTTGTTTCTGATAGAACA	sRNA	TNL	3	2	5	4	4	2
03712288_24	AATTCTACGTCTAGCTCTGATACT	sRNA	CNL	1	2	3	3	3	1
26238477_21	TTTGTAATTGTTTAAGGGCAT	sRNA	CNL	0	0	1	1	0	0
08383950_24	ATACGTCGACGTTTCTATCTTGCT	sRNA	CNL	0	0	1	0	1	1
22162669_21	TGTTGTCAGTAGATTTCTCGA	sRNA	CNL	1	0	0	0	0	0
20686860_24	TATTCCATGAGACTGTTTTTTTTT	sRNA	CNL	1	0	2	2	1	2
06530231_24	ACATTATCACTTGTGTGAACCTCC	sRNA	NL	0	0	1	0	0	0
25866163_22	TTTAGCAAGAGTTGTTTTACCC	sRNA	CNL	1	1	0	0	0	0
11201972_22	ATTCTTTCGTATAGCTCTTGTC	sRNA	CNL	1	2	1	1	1	1
04105307_23	AGAGAGGTTGTTTCTGATAGACA	sRNA	TNL	1	1	0	0	0	0
23617435_22	TCTTATGAATTCTAGGTCTTCA	sRNA	CNL	0	0	1	0	0	0
20716693_22	TATTTGACGGATACTGCCATGC	sRNA	CNL	1	1	2	2	2	1
23617480_21	TCTTATGAATTCTAGGTCTTC	sRNA	CNL	2	2	2	2	2	2
07624096_21	ACTTCCATGATCTTCTGAGCA	sRNA	CNL	0	0	1	1	0	1
19989762_22	TAGTGTTTAAAATAGTATGTAG	sRNA	NL	1	1	0	0	0	0
05056565_24	AGGCAAAAACAGAATTACAGAATA	sRNA	CNL	1	0	0	0	0	0
18756878_21	CTTAAGGATGTTAGTCTAGGT	sRNA	CNL	2	2	1	1	1	1
04127744_24	AGAGACTGTTTCTGATAAACCTTT	sRNA	TNL	1	0	0	0	0	0
25909349_21	TTTACGTGTCGTCACAATGAA	sRNA	CNL	0	1	2	0	1	0
25187438_21	TTGTTTATGTTTGATTGCTTT	sRNA	CNL	1	2	1	1	1	1
23561099_21	TCTCCTTACGTGTAGTTACAA	sRNA	CNL	0	0	1	1	0	0
21236840_20	TGATTGTTGCAACTTTGATT	sRNA	CNL	1	1	1	0	0	0
25694504_20	TTCTTGGCTAGAGTTGTATT	miRNA	CNL	1	1	1	1	0	1
03895761_24	AGAAAGGATTGTTTCTGATAGACA	sRNA	TNL	1	0	0	0	0	0
02157709_21	AACAAAGCAAAAATAGGTACC	sRNA	CNL	1	0	0	0	0	0
22451027_21	TCACAAACATCTCGGAGTCGT	sRNA	CNL	1	2	2	1	2	2
06187126_23	ACAACGATCTTTTCTGAATAGCT	sRNA	CNL	0	0	1	0	1	1
21054313_21	TGACGATTAGAAATCTCCTAC	sRNA	CNL	51	54	3	8	7	8
20686125_21	TATTCCATGAGACTGTTTTTG	sRNA	CNL	17	18	24	22	22	19
25890832_22	TTTAGTTTCTGTTCCATTTGTT	sRNA	NL	0	0	1	0	0	1
Supplemental table 2 (b) Annotation and expression profile of tomato NLR targeting sRNAs (continued)
				Expression value (TPM)
sRNA id	sRNA sequences	annotation	taget class	1W-1	1W-2	3W-1	3W-2	6W-1	6W-2
14258948_21	GCTCAGCGAGGACGGAAACCT	sRNA	CNL	0	0	2	2	0	0
20901206_20	TGAATCCTTCGGCTATCCAC	sRNA	CNL	1	1	1	1	1	0
26501726_20	TTTCCTATTCCACCCATGCA	sRNA	CNL	1	0	0	0	0	0
20901072_21	TGAATCCTTCGGCTATCCACA	sRNA	CNL	1	2	0	0	0	0
19603637_21	TAATGATCTTGATCTCAACTC	sRNA	NL	0	0	1	0	0	0
05604292_24	AGTAGCTACTCCATTTATTTTAGT	sRNA	CNL	0	1	1	1	1	0
02685629_24	AACTTATCGATTGATGTCAACTGC	sRNA	CNL	1	0	0	0	0	0
19690230_23	TAGAAAGACTGTTTTTGATAGAC	sRNA	TNL	1	1	0	0	1	0
06104606_21	ACAAACATGTCGGAAACGCGT	sRNA	CNL	1	1	0	0	0	0
25489031_22	TTCCATGAGACTGTTTTTGTTC	sRNA	CNL	0	0	3	2	3	3
24280214_20	TTATAGTTTGTTTGATGGTA	miRNA	CNL	2	3	3	4	2	3
05901770_23	AGTCTGTTTCTCTCTGTGAAAAC	sRNA	NL	1	0	1	1	1	1
04678105_21	AGGAACAAAGCAAAAATAGGT	sRNA	CNL	1	0	1	1	0	0
26206894_21	TTTGCAAAACTGTGCTCAATT	sRNA	NL	1	1	0	0	0	0
15696687_21	CAACATGTTTGAGACGAGTGG	sRNA	CNL	1	1	1	1	1	1
18113819_21	CTAGTGTCGTCTTACCTACTC	sRNA	CNL	2	2	1	1	1	1
14630656_21	GTGAAAGAGACATAACTTTGG	sRNA	CNL	1	0	0	0	0	0
25585907_21	TTCTACTTCCATTACCAAACT	sRNA	TNL	1	1	0	0	0	0
16288446_21	CATGTGATTGTATTGTTCGTG	sRNA	CNL	1	1	0	0	0	0
04099751_23	AGAGAGACTGTTTCTGAAAGATT	sRNA	TNL	1	1	0	0	0	0
19521300_21	TAACCATCAATTCATCATTGC	sRNA	CNL	3	2	2	1	1	1
06673453_22	ACGATCTTTTCTGAATAGCTTT	sRNA	CNL	1	1	5	4	5	4
25483197_20	TTCCACAGCTTTCTCGAACT	sRNA	CNL	0	0	1	0	0	0
10671292_21	ATTATTTTCCTCAAACAAGGA	sRNA	CNL	1	0	0	0	0	0
16602015_21	CGACCTTGATCTTCTGAGAAG	sRNA	CNL	4	5	3	4	2	1
20140844_20	TACGTGTAGTTACAATGATC	sRNA	CNL	2	2	1	1	1	0
22273044_21	TCAAGAATTTGTAGACGAGGA	sRNA	CNL	1	0	1	0	0	1
15303725_21	GTTGCTGGCTTCACTGTGTGA	sRNA	TNL	1	2	1	2	1	1
06339668_24	ACACAGTCTTGAATGAATAGCTCA	sRNA	CNL	0	0	2	1	1	1
15582627_21	CAAATAGAGAAAACAGAACGT	sRNA	CNL	2	2	1	1	1	1
23400199_21	TCTGATGCTGTTATACTTAGC	sRNA	CNL	1	1	1	1	1	1
22451103_21	TCACAAACATCTCGGAGTCGC	sRNA	CNL	2	3	4	5	3	5
06186540_20	ACAACGATCTTTTCTGAATA	sRNA	CNL	2	2	1	1	1	1
22191575_21	TGTTTGAGACGAGTGGTTAGT	sRNA	CNL	0	0	1	0	0	1
23720639_22	TCTTTCCTACTCCTCCCATATC	sRNA	TNL	1	1	0	1	0	1
03892387_24	AGAAAGACTGTTTCTGACAGACCC	sRNA	TNL	1	1	0	0	0	0
24978863_24	TTGCTCATTTCTTGATTGTTGACT	sRNA	CNL	1	0	1	0	0	0
24206278_21	TTACCGACTTTCTGTCTGAAA	sRNA	CNL	1	1	1	0	0	0
22047067_21	TGTGTCTATTTGTTCAATTTT	miRNA	CNL	0	0	1	1	1	0
12220148_22	GAGGACAACGATCTTTTCTGAA	sRNA	CNL	1	0	0	0	0	0
04100848_23	AGAGAGACTGTTTTCGATAGATC	sRNA	TNL	1	0	0	0	0	0
18205016_20	CTATCATTGTGAAGCAGAAT	sRNA	NL	2	2	1	1	1	1
26653543_24	TTTTAGCAAGAGTTGTTTTACTTT	sRNA	CNL	1	1	1	1	1	1
25523171_21	TTCCGTGTAGTTACAATGATC	sRNA	CNL	0	0	1	0	0	0
05238206_24	AGGTCTGTCAGAAACACTCTCTGT	sRNA	CNL	2	2	5	4	6	4
04415284_24	AGACTGTTTTTGATAGACCTTCCA	sRNA	TNL	1	1	0	0	0	0
25483274_21	TTCCACAGCTTTCTTGAACTT	sly-miR396b	CNL	229	437	655	729	417	526
05535911_21	AGTAAAGATATTGTAGACTAT	sRNA	CNL	8	11	4	2	2	1
04102608_23	AGAGAGATTGTTTCTGATAGATC	sRNA	TNL	1	1	0	0	0	0
06674117_21	ACGATCTTTTCTGAATAGCTA	sRNA	CNL	0	0	2	1	1	1
Supplemental table 2 (b) Annotation and expression profile of tomato NLR targeting sRNAs (continued)
				Expression value (TPM)
sRNA id	sRNA sequences	annotation	taget class	1W-1	1W-2	3W-1	3W-2	6W-1	6W-2
19521143_21	TAACCATCAATTCATCATTGT	sRNA	CNL	2	1	1	0	0	1
02344324_22	AACGATATGAATTTTGGCTAAC	sRNA	CNL	1	1	2	3	4	3
25906981_21	TTTACGCTTTAGCGCTCCTGC	sRNA	CNL	3	3	2	2	1	2
20738537_22	TATTTCTTCTATTGTATCTGGT	sRNA	CNL	1	1	0	2	1	1
25866348_22	TTTAGCAAGAGTTGTTTTACCA	sRNA	CNL	1	0	0	0	0	0
25039268_21	TTGTATTCTTCAGAGATAGTG	sRNA	CNL	0	1	1	0	0	0
23721078_22	TCTTTCCTACTCCTCCCATACG	sRNA	CNL	8	5	1	1	1	1
23646169_22	TCTTGCCTACACCGCCCATGCA	sRNA	CNL	38	35	19	14	12	13
21734213_21	TGCGGGAAGATCATTGTAGCT	sRNA	CNL	1	1	2	1	1	1
20703731_21	TATTTAAGGATTTAGGAGATT	sRNA	CNL	1	1	0	0	0	0
00661060_24	AAAGATTGTTTCTGATAGACTCTC	sRNA	TNL	1	1	0	0	0	0
24207800_21	TTACCGGCTTTCTGCCTGAAA	sRNA	CNL	1	1	0	0	0	0
25490266_21	TTCCATGATCTTCTGAGCTCT	sRNA	CNL	0	0	2	1	1	1
21889278_21	TGTAGCAATAGATTCTTTGAT	sRNA	TNL	1	1	0	0	0	0
21859201_20	TGTAAGCGGCTTTAGCAAGT	sRNA	CNL	3	4	1	1	0	0
26654102_21	TTTTAGCAAGAGTTGTTTTAC	family:miR6024	CNL	1	1	0	0	0	0
23617531_22	TCTTATGAATTCTAGGTCTTCT	sRNA	CNL	5	4	6	9	5	4
25866686_23	TTTAGCAAGAGTTGTTTTACTTT	sRNA	CNL	1	0	2	1	1	1
09001551_20	ATGAGCAAATTCAGACTGTG	sRNA	NL	1	1	0	1	0	1
25490119_20	TTCCATGAGACTGTTTTTTT	sRNA	CNL	1	1	3	4	3	4
12426895_23	GACACTTTTAGAATTTTGAGATT	sRNA	CNL	1	1	0	0	0	0
11762965_24	GAAAGACTGTTTCTGAAAGACTAT	sRNA	TNL	5	5	3	1	2	1
22690482_24	TCGACTAAATTTGAATCACGCTTT	sRNA	CNL	0	0	1	0	1	0
24417457_21	TTATTGGGGAACTTGTCACTT	sRNA	CNL	0	0	1	0	0	0
23336413_21	TCTACTTCCATTACCAAACCA	sRNA	TNL	1	1	1	1	1	0
26653916_22	TTTTAGCAAGAGTTGTTTTACG	sRNA	CNL	1	1	0	0	0	0
21647675_21	TGGTTAATAGAATTCGGCTTT	sRNA	CNL	1	1	1	2	1	2
26654357_22	TTTTAGCAAGAGTTGTTTTACA	sRNA	CNL	8	5	3	1	2	1
04902030_24	AGGATTGTTTCTGATAGACCTTCA	sRNA	TNL	1	1	0	0	0	0
18929669_21	CTTGTTGCCTTAATGAACTGC	sRNA	CNL	0	0	1	1	1	1
20141079_21	TACGTGTAGTTACAATGATCC	sRNA	CNL	1	1	1	0	0	0
20685760_21	TATTCCATGAGACTGTTTTTA	sRNA	CNL	2	2	2	1	2	1
15616407_21	CAAGAGTTTGTAGACGAGGTG	sRNA	CNL	2	3	2	2	3	2
25908337_21	TTTACGTGTCGTCACAATGAC	sRNA	CNL	3	4	9	3	5	2
03562038_22	AATTATATTGTTCACTTATTGG	sRNA	CNL	1	0	0	0	0	0
01607326_22	AAGATCATGTGGAACACTTGTG	sRNA	CNL	1	1	0	0	0	0
20923589_22	TGAGAACTTTGAAGGCCGAAGA	sRNA	CNL	7	6	1	1	1	1
25393306_24	TTCGATTTATTTCAAGACTTGAAT	sRNA	NL	1	1	0	0	0	0
12131742_24	GAGAGACTGTTTCTGATAGACCCT	sRNA	TNL	1	1	0	0	0	0
23646402_22	TCTTGCCTACACCGCCCATGCC	sly-miR482b	CNL	221	200	109	166	90	115
23202424_21	TCCTACTACTTCTGGTTCTGG	sRNA	CNL	2	1	2	2	2	2
10902796_21	ATTGTGTTGTACTCTTGAGAG	sRNA	CNL	0	0	1	0	0	0
23720544_22	TCTTTCCTGCTCCTCCCATACC	sRNA	TNL CNL	1	1	0	1	0	1
22430539_21	TCAGTACTCCAAAGATCATCT	sRNA	CNL	1	2	5	4	3	3
24955707_21	TTGCCATGTTTCTCAAACACG	sRNA	TNL	1	0	0	0	1	0
03894949_24	AGAAAGATTGTTTCTGATAGAACC	sRNA	TNL	1	1	0	0	0	0
07629883_21	ACTTCTATGATCTTTCGAGCC	sRNA	CNL	1	1	2	2	1	2
10284897_22	ATCTCTGTATGATGTTCTTGTC	sRNA	CNL	1	1	0	0	0	0
06674072_21	ACGATCTTTTCTGAATAGCCT	sRNA	CNL	1	1	2	1	1	1
22378270_23	TCAGACTGTCTTTTATTAATATA	sRNA	CNL	0	1	1	1	0	1
Supplemental table 2 (b) Annotation and expression profile of tomato NLR targeting sRNAs (continued)
				Expression value (TPM)
sRNA id	sRNA sequences	annotation	taget class	1W-1	1W-2	3W-1	3W-2	6W-1	6W-2
11630625_22	ATTTTCGAACCAAAGTGATTCT	sRNA	NL	1	0	0	0	0	0
25908487_21	TTTACGTGTCGTCACAATGAT	sRNA	CNL	24	31	71	38	51	25
04100183_23	AGAGAGACTGTTTTTGATAGATC	sRNA	TNL	1	1	0	0	0	0
23720488_22	TCTTTCCTACTCCTCCCGTACC	sRNA	TNL	2	1	0	1	1	1
06200968_24	ACAACTCGTAGATATTTTAATTTG	sRNA	CNL	1	1	0	0	0	0
04438187_24	AGACTTATTTGAATTTTGAAAGGC	sRNA	CNL	1	1	0	1	0	0
19000730_21	CTTCCATGATCTTCTGAGCTC	sRNA	CNL	1	1	1	1	1	1
02817047_21	AATAATAGAATAGGACGTGTG	sRNA	CNL	0	0	1	2	3	3
09799974_23	ATCACTTGTGTGAACCTCCCATA	sRNA	NL	1	1	0	0	0	0
12577295_23	GACTCTCGGCAACGGATATCTCA	sRNA	NL	3	4	0	0	0	0
25523143_21	TTCCGTGTAGTTACAATGATT	sRNA	CNL	2	3	5	3	3	2
25648313_21	TTCTCAAGTCATCCCACTCAT	sRNA	CNL	0	0	1	1	1	0
25482587_20	TTCCACAGCTTCCTTGAACT	sRNA	CNL	0	1	1	0	0	0
20269440_22	TACTTCTTCTATTGTATCTGGT	sRNA	CNL	1	1	2	4	3	3
20686090_21	TATTCCATGAGACTGTTTTTT	sRNA	CNL	4	3	5	5	5	5
06186470_21	ACAACGATCTTTTCTGAGTAG	sRNA	CNL	0	0	1	1	1	1
04526962_21	AGATGGACTTGAGAAAGGGTT	sRNA	CNL	1	0	0	0	0	0
09513361_21	ATGTGATTTCTGCCCAGTGCT	sRNA	CNL	0	0	1	0	1	0
03895766_24	AGAAAGGATTGTTTCTGATAGACC	sRNA	TNL	3	2	2	2	2	2
13033486_24	GGAGATTGTTTCTGATAGACCATC	sRNA	TNL	1	1	0	0	0	0
24301904_22	TTATATTGTTCAGATATGGTGA	sRNA	CNL	1	0	0	0	0	0
22144770_22	TGTTGATCTTCCATACATTGAA	sRNA	CNL	0	0	1	1	1	1
04150186_24	AGAGATTGTTTCTGATAGACCATT	sRNA	TNL	2	2	0	0	0	0
22272871_20	TCAAGAATTTGTAGACGAGG	sRNA	CNL	2	2	4	5	3	4
15676233_21	CAAGTGTTGTCTTACCTACTA	sRNA	CNL	1	1	0	0	0	0
01547968_24	AAGACTGTTTTTGATAGACCTTCC	sRNA	TNL	4	3	0	1	1	0
03155661_24	AATGGATCTTGTGAAACTTTCACC	sRNA	CNL	1	1	0	0	0	0
06097574_21	ACAAAGCAAAAATAGGTACCT	sRNA	CNL	3	1	1	1	1	0
03902786_24	AGAAAGTTTGTTTCTGATAGACGT	sRNA	TNL	2	1	2	1	2	1
10554185_21	ATTACCGACTTTCTGTCTGAA	sRNA	CNL	2	2	2	1	1	1
04101414_23	AGAGAGATTGTTTCTGATAGACA	sRNA	TNL	2	2	1	0	0	0
09512444_20	ATGTGATTTCTGCCCAGTGC	sRNA	CNL	1	0	1	1	1	1
18429391_23	CTGCCGAAGCTGTGGGATGTAAA	sRNA	NL	2	1	0	0	0	0
25483500_22	TTCCACAGCTTTCTTGAACTTC	family:miR396	CNL	23	31	55	57	41	56
26121034_21	TTTGATTCCTGGAAAGATGTG	sRNA	CNL	2	1	1	1	1	1
26699166_22	TTTTATCCCATATTTGTATTTT	sRNA	CNL	1	1	1	1	1	1
06186245_21	ACAACGATCTTCTCTGAATAG	sRNA	CNL	0	0	1	1	1	1
24997995_21	TTGTAAGCGGCTTTAGCAAGT	sRNA	CNL	4	5	3	3	2	3
20554474_24	TATCCGATCAAAATTAAACTGTTT	sRNA	CNL	0	0	1	0	1	1
24193570_21	TTACGTGTAGTTACAATGATC	sRNA	CNL	4	4	2	2	1	1
04102083_23	AGAGAGATTGTTTCTGATAGATT	sRNA	TNL	3	2	0	0	0	0
24840868_21	TTGGCATCATAGAAGCATGGC	sRNA	CNL	1	1	2	3	2	3
25490326_20	TTCCATGAGACTGTTTTTTC	sRNA	CNL	0	0	1	1	1	1
25425552_21	TTCGGTAAAACTCCTTTGAGA	sRNA	CNL	1	0	0	0	0	0
10920819_22	ATTGTCTTGAATATGAATTACA	sRNA	CNL	0	0	1	0	0	0
19674942_22	TAATTCTTCTTCTGTATTCATT	sRNA	CNL	0	0	1	2	1	1
15467463_24	GTTTCTGATAGACCCTCGACCATT	sRNA	TNL	1	1	0	0	0	0
12219929_21	GAGGACAACGATCTTTTCTGA	sRNA	CNL	2	1	0	0	0	0
06673767_20	ACGATCTTTTCTGAATAGCT	sRNA	CNL	1	1	3	2	4	4
21252343_21	TGATTTCTGCCCAGTGCTCTG	sRNA	CNL	2	2	2	2	2	1
Supplemental table 2 (b) Annotation and expression profile of tomato NLR targeting sRNAs (continued)
				Expression value (TPM)
sRNA id	sRNA sequences	annotation	taget class	1W-1	1W-2	3W-1	3W-2	6W-1	6W-2
21450901_21	TGGGATATTTTTTGGTGTGGA	sRNA	CNL	0	1	1	1	1	1
23540290_22	TCTCGCCTACACCGCCCATGCC	sRNA	CNL	1	1	0	1	0	1
24188044_21	TTACGCTTTAGCGCTCCTGCA	sRNA	CNL	5	5	2	2	2	2
20686690_22	TATTCCATGAGACTGTTTTTTC	sRNA	CNL	1	0	1	1	1	1
06623130_21	ACGACGATCTTTTCTGAATAG	sRNA	CNL	0	0	1	1	0	1
23249093_21	TCCTTACGTGTAGTTACAATA	sRNA	CNL	0	1	1	0	0	0
25482922_20	TTCCACAGCTTTCTTGAGCT	sRNA	CNL	0	1	1	0	1	0
03894391_24	AGAAAGATTGTTTCCGATAAGACC	sRNA	TNL	1	1	2	2	2	1
23852157_21	TTAAGGATGTTAGTCTAGGCA	sRNA	CNL	2	2	1	1	1	1
04105884_24	AGAGAGGTTGTTTCTGATAGACGT	sRNA	TNL	56	58	20	19	23	18
03129505_21	AATGATCTTGATCTCAACTCA	sRNA	NL	5	5	4	2	4	2
15702558_21	CAACGATCTTTTCTGAATAGC	sRNA	CNL	1	1	2	2	1	1
17260698_21	CGTGTCTATTTGTTCAACTTT	miRNA	CNL	0	0	1	0	1	0
06187027_21	ACAACGATCTTTTCTGAATAG	sRNA	CNL	75	82	143	155	161	150
23721277_22	TCTTTCCTACTCCCCCCATACT	sRNA	CNL	1	0	1	1	0	1
04747075_21	AGGACAACGATCTTTTCTGAA	sRNA	CNL	5	4	3	2	3	2
13452591_21	GGCCCATTAGCTCAGTTGGTT	sRNA	CNL	1	1	0	0	0	0
26793551_21	TTTTGTAGATTTGTAGCTTCA	sRNA	CNL	0	0	1	0	1	0
20527493_21	TATCATTGTGAAGCAGAATTC	sRNA	NL	1	1	0	1	0	0
07624441_21	ACTTCCATGATCTTCTGAGCT	sRNA	CNL	2	4	14	12	10	7
01547094_23	AAGACTGTTTTTGATAGACCTTC	sRNA	TNL	1	0	0	0	0	0
08001492_20	ATAATAGAATAGGACGTGTG	sRNA	CNL	0	0	1	2	1	2
01861783_23	AAGCAACAATCTCTGTTCATATT	sRNA	TNL	2	2	0	0	0	0
03895968_24	AGAAAGGATTGTTTCTGATAGACT	sRNA	TNL	1	1	1	0	1	1
03547390_22	AATTACCGGCTTTCTGCCTGAA	sRNA	CNL	1	1	0	0	0	0
25490580_21	TTCCATGAGACTGTTTTTGTC	sRNA	CNL	0	1	2	2	2	1
26469737_22	TTTCCAATTCCACCCATTCCTG	sRNA	CNL	2	1	0	1	0	1
23985396_21	TTAGAAAAGACACCTCGCGAG	sRNA	CNL	0	0	1	1	0	1
20686987_23	TATTCCATGAGACTGTTTTTTTC	sRNA	CNL	1	1	2	2	3	2
07886425_20	ATAAGCAACAATCTCTGTTC	sRNA	TNL	4	4	1	1	1	1
26469238_21	TTTCCAATTCCACCCATTCCT	miRNA	CNL	10	6	8	8	4	5
02706291_22	AACTTCCATGATCTTCTGAGCT	sRNA	CNL	0	0	1	1	1	0
22922690_24	TCGTGATCTAATGACATTTGTTCT	sRNA	CNL	1	2	1	1	1	1
08685594_24	ATATGTCATCTTTTGAATTTCAAG	sRNA	CNL	0	0	1	0	1	0
09531475_21	ATGTGCGGGAAGATCATTGTA	sRNA	CNL	1	1	1	0	0	0
03260061_24	AATGTCTGGTATTTTTCATGAAGT	sRNA	CNL	0	0	1	1	1	1
15676271_20	CAAGTGTTGTCTTACCTACT	sRNA	CNL	25	17	1	1	1	1
04128258_24	AGAGACTGTTTCCGATAGACGTTC	sRNA	TNL	2	3	2	2	2	2
04149702_24	AGAGATTGTTTCTGATAGATCTTT	sRNA	TNL	1	1	0	0	0	0
21792344_21	TGCCTTAATGAACTGCTCAGT	sRNA	CNL	2	2	3	2	2	1
15676276_20	CAAGTGTTGTCTTACCTACA	sRNA	CNL	6	5	0	0	0	0
20900824_21	TGAATCCTTCGGCTATCCATG	sRNA	CNL	2	2	1	1	0	0
25632153_21	TTCTGTAATTCTGTTTTTTGC	sRNA	CNL	0	0	1	1	2	1
22146615_21	TGTTGATTTTTGTGTGTAGTT	miRNA	CNL	2	2	2	3	2	2
06515505_21	ACATCTATAGTAGAATCTCTA	sRNA	CNL	1	1	0	0	0	0
19348773_21	TAAGAAGATCATGAATTTTGC	sRNA	CNL	2	2	1	1	0	1
