# Supplementary material for: A role for small RNA in regulating innate immunity during plant growth
Source: PLoS Pathog. 2018 Jan 2;14(1):e1006756. doi: 10.1371/journal.ppat.1006756 (PMC5766230; doi:10.1371/journal.ppat.1006756)
Supplement: S4 Table — (XLSX) [file ppat.1006756.s010.xlsx]

## Sheet: Sheet1
Supplemental Table 4 List of sequencing data used in this study
Library ID	species	organ/tissue	data type	data amount （million reads)	Reference
TG34 sRNA 1W-1	Nicotiana tabacum	aerial part	sRNA seq	35.6	this study
TG34 sRNA 1W-2	Nicotiana tabacum	aerial part	sRNA seq	24	this study
TG34 sRNA 3W-1	Nicotiana tabacum	aerial part	sRNA seq	27	this study
TG34 sRNA 3W-2	Nicotiana tabacum	aerial part	sRNA seq	29.9	this study
TG34 sRNA 6W-1	Nicotiana tabacum	expended Leaf	sRNA seq	23.1	this study
TG34 sRNA 6W-2	Nicotiana tabacum	expended Leaf	sRNA seq	25.3	this study
TG34 mRNA 1W-1	Nicotiana tabacum	aerial part	mRNA seq	16.5	this study
TG34 mRNA 1W-2	Nicotiana tabacum	aerial part	mRNA seq	23.6	this study
TG34 mRNA 3W-1	Nicotiana tabacum	aerial part	mRNA seq	18	this study
TG34 mRNA 3W-2	Nicotiana tabacum	aerial part	mRNA seq	23.6	this study
TG34 mRNA 6W-1	Nicotiana tabacum	expended Leaf	mRNA seq	23.5	this study
TG34 mRNA 6W-2	Nicotiana tabacum	expended Leaf	mRNA seq	21.6	this study
D51 sRNA 1W-1	Solanum lycopersicum	aerial part	sRNA seq	22.6	this study
D51 sRNA 1W-2	Solanum lycopersicum	aerial part	sRNA seq	21.5	this study
D51 sRNA 3W-1	Solanum lycopersicum	aerial part	sRNA seq	28.2	this study
D51 sRNA 3W-2	Solanum lycopersicum	aerial part	sRNA seq	24.2	this study
D51 sRNA 6W-1	Solanum lycopersicum	expended Leaf	sRNA seq	24.7	this study
D51 sRNA 6W-2	Solanum lycopersicum	expended Leaf	sRNA seq	22.6	this study
D51 mRNA 1W-1	Solanum lycopersicum	aerial part	mRNA seq	23.2	this study
D51 mRNA 1W-2	Solanum lycopersicum	aerial part	mRNA seq	25.7	this study
D51 mRNA 3W-1	Solanum lycopersicum	aerial part	mRNA seq	28.6	this study
D51 mRNA 3W-2	Solanum lycopersicum	aerial part	mRNA seq	27.1	this study
D51 mRNA 6W-1	Solanum lycopersicum	expended Leaf	mRNA seq	26.1	this study
D51 mRNA 6W-2	Solanum lycopersicum	expended Leaf	mRNA seq	26.2	this study
JTBB007A	Nicotiana tabacum	expended Leaf	degradome	25.1	this study
LFBB000T(TG34WT)	Nicotiana tabacum	expended Leaf	degradome	31.9	Li et al 2012
JTBB006A	Solanum lycopersicum	expended Leaf	degradome	26.1	this study
JTBB006B	Solanum lycopersicum	expended Leaf	degradome	50.2	this study
LFBB000D(D51WT)	Solanum lycopersicum	expended Leaf	degradome	28.1	Li et al 2012
Li, F.,Orban, R.,Baker, B.2012 SoMART: a web server for plant miRNA, tasiRNA and target gene analysis. Plant J 70(5):891-901
